# Supplementary material for: 6-Chloro-2-methyl-4-phenyl-3-[1-phenyl-5-(2-thien­yl)-4,5-dihydro-1H-pyrazol-3-yl]quinoline
Source: Acta Crystallogr Sect E Struct Rep Online. 2009 Oct 10;65(Pt 11):o2707–8. doi: 10.1107/S1600536809040239 (PMC2971145; doi:10.1107/S1600536809040239)
Supplement: Supplementary file 2 [file e-65-o2707-Isup2.hkl]

# 
# h,k,l, Fc-squared, Fo-squared, sigma(Fo-squared) and status flag 
# 
data_I
_shelx_title ' tppp_0m in P2(1)/c (100K)' 
_shelx_refln_list_code          4 
_shelx_F_calc_maximum      256.22 
_exptl_crystal_F_000      1000.00 
_reflns_d_resolution_high  0.7107 
 
loop_ 
 _symmetry_equiv_pos_as_xyz 
 'x, y, z' 
 '-x, y+1/2, -z+1/2' 
 '-x, -y, -z' 
 'x, -y-1/2, z-1/2' 
 
_cell_length_a    14.0395 
_cell_length_b     9.4199 
_cell_length_c    19.3020 
_cell_angle_alpha  90.000 
_cell_angle_beta  114.696 
_cell_angle_gamma  90.000 
 
_shelx_F_squared_multiplier     1.000 
 
loop_ 
 _refln_index_h 
 _refln_index_k 
 _refln_index_l 
 _refln_F_squared_calc 
 _refln_F_squared_meas 
 _refln_F_squared_sigma 
 _refln_observed_status 
   2   0   0        8.51        7.37      1.24 o 
   3   0   0    65650.37    70910.45   2113.82 o 
   4   0   0     1969.08     2192.08     80.98 o 
   5   0   0      116.81      147.80     10.55 o 
   6   0   0     1069.79     1227.02     34.73 o 
   7   0   0      402.02      505.39     14.87 o 
   8   0   0      818.41      794.69     21.95 o 
   9   0   0       84.86       74.59      6.11 o 
  10   0   0       21.07       25.36      4.55 o 
  11   0   0     1508.69     1483.06     41.57 o 
  12   0   0        1.64        4.52      4.28 o 
  13   0   0      824.75      729.38     25.76 o 
  14   0   0        9.39        7.42      4.96 o 
  15   0   0      296.25      258.56     15.82 o 
  16   0   0      114.68       99.15     21.56 o 
  17   0   0       18.48       11.53      8.16 o 
   1   1   0     2378.73     2981.53    158.43 o 
   2   1   0      969.35     1235.00     55.69 o 
   3   1   0      876.81     1073.25     29.87 o 
   4   1   0     9101.38    11273.14    255.37 o 
   5   1   0     1117.11     1574.58     36.72 o 
   6   1   0     2364.50     2680.10     51.00 o 
   7   1   0     2290.28     2530.73     44.76 o 
   8   1   0     1673.10     1671.32     30.58 o 
   9   1   0     2058.59     2168.30     37.71 o 
  10   1   0     1632.41     1648.79     33.56 o 
  11   1   0     1277.09     1239.47     26.47 o 
  12   1   0     2111.03     2092.79     43.94 o 
  13   1   0     1367.30     1333.02     31.26 o 
  14   1   0      291.18      287.94     12.84 o 
  15   1   0       15.11       14.20      5.14 o 
  16   1   0      122.84      191.33     21.93 o 
  17   1   0        3.37       12.17      7.29 o 
   0   2   0    10107.34    11041.56    708.81 o 
   1   2   0      821.73      978.18     73.76 o 
   2   2   0      343.68      388.99     21.19 o 
   3   2   0     1063.28     1498.04     42.71 o 
   4   2   0     3987.28     4776.11    134.58 o 
   5   2   0     1063.94     1391.44     35.42 o 
   6   2   0       17.14       12.24      2.01 o 
   7   2   0     3411.14     3919.04     68.21 o 
   8   2   0        4.57        3.64      1.75 o 
   9   2   0       24.23       30.14      2.88 o 
  10   2   0     1028.20     1051.68     21.57 o 
  11   2   0     1103.25     1099.29     23.28 o 
  12   2   0       12.44        9.62      3.07 o 
  13   2   0      627.21      595.73     16.88 o 
  14   2   0      252.74      270.97     12.53 o 
  15   2   0      250.23      272.45     12.87 o 
  16   2   0      331.59      344.90     15.30 o 
  17   2   0      157.28      204.43     14.75 o 
   1   3   0     4414.30     5593.10    176.22 o 
   2   3   0     5694.55     7117.26    190.57 o 
   3   3   0        1.36        1.66      1.58 o 
   4   3   0     2243.53     2963.29     61.70 o 
   5   3   0        0.29        2.73      1.95 o 
   6   3   0       27.67       37.17      2.67 o 
   7   3   0       26.60       40.69      2.77 o 
   8   3   0      930.61     1054.19     23.92 o 
   9   3   0      381.62      383.47      9.94 o 
  10   3   0       27.37       28.91      3.01 o 
  11   3   0      976.61      976.21     24.59 o 
  12   3   0       12.83        8.73      2.95 o 
  13   3   0        1.64       -5.15      2.88 o 
  14   3   0      350.84      343.39     12.72 o 
  15   3   0       64.44       65.56      7.98 o 
  16   3   0       45.97       60.50      8.81 o 
  17   3   0       94.67      103.17      9.02 o 
   0   4   0     1109.04     1227.13     42.53 o 
   1   4   0      375.98      364.79     12.70 o 
   2   4   0     1294.50     1509.49     44.97 o 
   3   4   0      100.89      109.32      5.04 o 
   4   4   0    11496.62    13788.36    386.86 o 
   5   4   0      183.09      214.59      5.91 o 
   6   4   0       47.01       52.55      3.08 o 
   7   4   0     3561.64     4148.27     74.53 o 
   8   4   0      516.31      566.11     13.05 o 
   9   4   0        2.36        0.00      1.92 o 
  10   4   0      191.93      210.03      7.75 o 
  11   4   0      300.63      294.37     10.50 o 
  12   4   0       60.02       61.48      5.34 o 
  13   4   0       27.39       29.24      4.51 o 
  14   4   0       26.07       13.50      4.34 o 
  15   4   0      102.19      116.00      7.84 o 
  16   4   0      109.07      132.63     11.66 o 
  17   4   0      101.36      158.36     12.88 o 
   1   5   0      667.93      830.63     23.87 o 
   2   5   0      195.80      233.14      9.19 o 
   3   5   0     1391.56     1739.11     39.82 o 
   4   5   0      120.11      124.43      5.67 o 
   5   5   0      392.08      429.35     11.37 o 
   6   5   0     1053.73     1194.70     28.05 o 
   7   5   0      354.70      357.61      9.38 o 
   8   5   0     1134.46     1236.87     27.71 o 
   9   5   0      298.35      326.78     10.66 o 
  10   5   0      322.52      352.64     11.46 o 
  11   5   0      189.01      204.77      9.26 o 
  12   5   0      364.37      410.77     13.36 o 
  13   5   0       99.05      105.07      7.31 o 
  14   5   0       71.03       67.44      7.32 o 
  15   5   0      126.95      142.09      9.79 o 
  16   5   0      100.54      115.59      9.31 o 
   0   6   0     6701.90     6960.03    249.10 o 
   1   6   0     1287.96     1367.66     40.01 o 
   2   6   0      432.37      503.94     14.97 o 
   3   6   0      637.35      594.83     14.07 o 
   4   6   0        1.18        2.86      1.88 o 
   5   6   0     1820.55     1885.69     45.37 o 
   6   6   0      419.32      466.09     15.02 o 
   7   6   0       31.30       34.11      3.31 o 
   8   6   0       18.97       22.89      3.07 o 
   9   6   0      360.35      400.52     12.32 o 
  10   6   0      566.93      597.13     16.73 o 
  11   6   0      245.15      252.02      9.75 o 
  12   6   0       61.79       62.55      5.43 o 
  13   6   0        5.20        6.52      4.22 o 
  14   6   0      133.62      144.46      8.91 o 
  15   6   0      200.76      198.36     11.76 o 
  16   6   0       35.24       57.42      8.48 o 
   1   7   0      897.72      963.10     24.17 o 
   2   7   0      602.74      631.08     19.43 o 
   3   7   0      202.17      243.49      8.89 o 
   4   7   0        2.27        3.64      2.21 o 
   5   7   0      405.65      389.07     13.83 o 
   6   7   0      434.81      412.15     13.84 o 
   7   7   0       52.62       48.96      5.94 o 
   8   7   0        3.46        5.51      3.39 o 
   9   7   0      830.49      886.34     24.52 o 
  10   7   0      531.77      564.86     17.99 o 
  11   7   0      158.42      183.48      8.32 o 
  12   7   0      516.96      503.94     16.93 o 
  13   7   0        0.14        6.64      6.76 o 
  14   7   0        3.89        3.29      4.30 o 
  15   7   0        0.04        2.97      6.57 o 
   0   8   0      141.89      118.01     10.61 o 
   1   8   0       79.79       87.35      5.72 o 
   2   8   0        2.36        2.46      3.31 o 
   3   8   0      695.29      671.08     19.70 o 
   4   8   0       57.52       80.31      5.73 o 
   5   8   0      380.13      371.87     13.05 o 
   6   8   0      669.06      658.59     21.20 o 
   7   8   0       40.15       39.03      6.06 o 
   8   8   0        1.10        1.05      3.07 o 
   9   8   0       13.29       16.60      4.00 o 
  10   8   0       18.28       18.13      4.55 o 
  11   8   0      100.24       96.79      7.57 o 
  12   8   0      407.64      426.30     15.89 o 
  13   8   0      218.97      210.42     11.28 o 
  14   8   0      282.36      269.85     14.90 o 
   1   9   0      792.46      745.37     23.99 o 
   2   9   0      192.98      156.69      7.86 o 
   3   9   0      136.31       97.45      6.42 o 
   4   9   0       44.26       61.32      5.29 o 
   5   9   0       30.49       24.38      4.87 o 
   6   9   0      879.07      822.66     24.29 o 
   7   9   0      148.85      147.89      8.28 o 
   8   9   0      298.03      315.03     15.20 o 
   9   9   0      276.38      262.60     13.97 o 
  10   9   0        5.49        3.83      4.03 o 
  11   9   0      137.77      146.22      9.23 o 
  12   9   0      119.28      132.73      9.28 o 
  13   9   0       27.50       40.91      7.64 o 
   0  10   0      229.62      279.05     33.19 o 
   1  10   0     1029.21     1045.38     32.33 o 
   2  10   0     1203.67     1174.74     35.71 o 
   3  10   0      246.41      249.73     10.75 o 
   4  10   0      996.54      972.59     27.81 o 
   5  10   0      134.14      128.08      7.88 o 
   6  10   0       18.24       17.12      4.16 o 
   7  10   0      520.49      475.22     17.00 o 
   8  10   0      894.30      852.04     26.17 o 
   9  10   0       23.20       29.62      4.81 o 
  10  10   0      316.64      294.53     14.06 o 
  11  10   0      763.79      766.89     26.40 o 
   1  11   0        0.03       -4.24      3.99 o 
   2  11   0      655.28      639.14     27.03 o 
   3  11   0       78.83       76.18      7.65 o 
   4  11   0       41.49       43.41      6.54 o 
   5  11   0      465.45      431.69     18.47 o 
   6  11   0       90.52       95.41      8.83 o 
   7  11   0       49.50       46.00      6.89 o 
   8  11   0      237.91      217.78     13.00 o 
   9  11   0       37.02       62.45      7.96 o 
  10  11   0      260.04      227.85     13.44 o 
   0  12   0     1065.87     1194.83     79.25 o 
   1  12   0       64.53       76.75     17.35 o 
   2  12   0      368.94      385.11     25.63 o 
   3  12   0      142.94      171.65     16.97 o 
   4  12   0      119.94      121.75     14.79 o 
   5  12   0      124.12      125.92     14.72 o 
   6  12   0       43.05       26.20      8.87 o 
   7  12   0      126.55       99.24     13.43 o 
   1  13   0      127.90      135.32     16.16 o 
   2  13   0       33.76       29.85      9.73 o 
   3  13   0       91.19       97.50     14.35 o 
 -18   1   1       89.77      149.44     17.24 o 
 -17   1   1      116.48      128.58      9.76 o 
 -16   1   1      189.21      170.07     12.49 o 
 -15   1   1      183.44      212.66     11.86 o 
 -14   1   1      141.40      134.85      8.78 o 
 -13   1   1      166.14      147.02      7.58 o 
 -12   1   1      177.96      206.29     12.15 o 
 -11   1   1      328.37      290.86      9.01 o 
 -10   1   1      265.22      281.77     10.91 o 
  -9   1   1      131.33      114.53      5.42 o 
  -8   1   1     1735.80     1899.25     39.14 o 
  -7   1   1     5901.12     6454.16    107.00 o 
  -6   1   1      110.87       98.47      4.16 o 
  -5   1   1     6002.86     6976.72    156.93 o 
  -4   1   1      532.88      552.14     12.57 o 
  -3   1   1     8001.42     9641.66    289.58 o 
  -2   1   1     4389.81     5441.11    286.07 o 
  -1   1   1      822.91      875.27    127.35 o 
   1   1   1     3053.88     3690.55    157.14 o 
   2   1   1      755.55      979.47     41.93 o 
   3   1   1      856.87      996.27     25.08 o 
   4   1   1     7237.81     8696.37    191.62 o 
   5   1   1     3243.12     3704.30     77.14 o 
   6   1   1      865.72      900.49     17.50 o 
   7   1   1      232.94      301.16      7.29 o 
   8   1   1      208.11      205.06      5.90 o 
   9   1   1      421.67      425.89      9.56 o 
  10   1   1       19.41       14.69      2.52 o 
  11   1   1      280.96      271.71      9.44 o 
  12   1   1      689.22      626.05     16.87 o 
  13   1   1     2604.66     2526.84     65.16 o 
  14   1   1      249.48      263.34     12.31 o 
  15   1   1       43.04       51.11      6.33 o 
  16   1   1      564.21      507.29     19.68 o 
  17   1   1        2.39       -1.14      5.87 o 
 -18   2   1       66.32       82.68     10.84 o 
 -17   2   1      409.20      479.48     20.97 o 
 -16   2   1       60.08       98.07      8.85 o 
 -15   2   1      115.30       94.26      8.05 o 
 -14   2   1      228.13      255.43     11.91 o 
 -13   2   1      288.46      317.43     10.79 o 
 -12   2   1      724.01      668.69     16.45 o 
 -11   2   1      467.57      486.44     15.92 o 
 -10   2   1     1722.69     1837.33     37.65 o 
  -9   2   1     2335.30     2574.25     50.82 o 
  -8   2   1      252.03      287.50      7.56 o 
  -7   2   1     1287.26     1867.41     33.67 o 
  -6   2   1     1124.49     1280.69     23.73 o 
  -5   2   1        1.28        3.13      1.60 o 
  -4   2   1     2690.87     3333.37     80.42 o 
  -3   2   1      942.68     1256.69     26.62 o 
  -2   2   1     6958.95     8070.81    293.54 o 
  -1   2   1    15218.69    16989.41    899.49 o 
   0   2   1     6410.71     7359.30    438.85 o 
   1   2   1      530.34      587.73     41.23 o 
   2   2   1     2228.53     2790.30     89.51 o 
   3   2   1     3653.45     4139.11    121.40 o 
   4   2   1     4711.85     5804.47    139.20 o 
   5   2   1     1762.01     2149.59     50.02 o 
   6   2   1     3869.79     4693.03     85.49 o 
   7   2   1      388.51      343.20      9.09 o 
   8   2   1       28.35       24.85      2.38 o 
   9   2   1      138.64      162.92      5.77 o 
  10   2   1      841.19      795.77     17.33 o 
  11   2   1      218.42      211.02      8.61 o 
  12   2   1      110.99       88.38      4.94 o 
  13   2   1       47.66       34.38      4.89 o 
  14   2   1      213.49      186.66     11.95 o 
  15   2   1        0.11        5.87      3.85 o 
  16   2   1        1.35       22.15      5.93 o 
  17   2   1      194.39      243.19     22.42 o 
 -17   3   1      125.04      180.15     14.98 o 
 -16   3   1      433.24      411.68     28.86 o 
 -15   3   1      107.41       97.61      8.05 o 
 -14   3   1      166.23      163.85      8.56 o 
 -13   3   1      640.19      632.80     17.76 o 
 -12   3   1       14.67        9.55      2.96 o 
 -11   3   1      321.56      313.86      9.62 o 
 -10   3   1      358.03      387.87     10.64 o 
  -9   3   1      282.93      330.88      8.94 o 
  -8   3   1      547.30      617.55     13.69 o 
  -7   3   1        7.18       20.10      2.19 o 
  -6   3   1     2989.89     3419.95     59.52 o 
  -5   3   1     1108.64     1439.95     31.80 o 
  -4   3   1      191.93      298.65      7.50 o 
  -3   3   1     3899.85     4385.04    110.52 o 
  -2   3   1       84.99      152.11      5.95 o 
  -1   3   1     1143.87     1357.00     47.82 o 
   0   3   1    12809.93    14095.21    462.34 o 
   1   3   1     7852.12     9800.69    491.14 o 
   2   3   1     2177.95     2626.86    114.37 o 
   3   3   1     1811.17     2102.04     48.75 o 
   4   3   1      129.39      146.28      4.56 o 
   5   3   1      569.88     1011.80     23.79 o 
   6   3   1       26.14       31.35      2.46 o 
   7   3   1      809.75      953.91     19.35 o 
   8   3   1      103.33       85.96      4.03 o 
   9   3   1      574.89      606.36     15.07 o 
  10   3   1        0.35        3.43      2.22 o 
  11   3   1      157.44      131.04      6.14 o 
  12   3   1      407.43      414.24     11.89 o 
  13   3   1       53.00       44.37      4.93 o 
  14   3   1      388.91      406.62     16.91 o 
  15   3   1      279.93      274.24     13.14 o 
  16   3   1      339.43      357.45     25.01 o 
  17   3   1     1453.77     1460.36     43.37 o 
 -17   4   1      178.72      176.34     15.57 o 
 -16   4   1        9.68        8.99      6.10 o 
 -15   4   1      620.35      629.93     20.11 o 
 -14   4   1      506.25      512.45     17.23 o 
 -13   4   1      144.17      157.30      7.99 o 
 -12   4   1     1479.84     1513.47     35.28 o 
 -11   4   1      677.55      729.67     17.89 o 
 -10   4   1     1120.41     1163.25     25.57 o 
  -9   4   1      567.37      597.93     13.86 o 
  -8   4   1      423.55      403.21     10.06 o 
  -7   4   1       64.18       72.09      3.51 o 
  -6   4   1     1049.06     1247.91     24.74 o 
  -5   4   1      815.93     1081.75     21.41 o 
  -4   4   1       35.85       52.31      2.68 o 
  -3   4   1      282.84      375.38     12.88 o 
  -2   4   1     3003.32     3856.83     97.04 o 
  -1   4   1      722.55      876.48     31.52 o 
   0   4   1       16.13       15.47      2.49 o 
   1   4   1      516.67      585.63     18.02 o 
   2   4   1      882.50     1149.73     29.46 o 
   3   4   1     1467.80     1782.80     45.38 o 
   4   4   1      338.53      382.15     10.93 o 
   5   4   1       77.67      162.22      5.34 o 
   6   4   1       39.22       50.86      3.33 o 
   7   4   1      351.00      360.30      9.14 o 
   8   4   1     1478.44     1571.57     30.58 o 
   9   4   1      324.40      355.99     10.03 o 
  10   4   1       23.15       31.65      3.51 o 
  11   4   1     1091.96     1112.69     26.99 o 
  12   4   1       80.74       81.28      6.70 o 
  13   4   1       71.39       70.23      6.53 o 
  14   4   1       17.88       21.76      4.50 o 
  15   4   1       57.85       60.96      7.13 o 
  16   4   1      296.25      291.27     17.16 o 
 -16   5   1       39.53       42.25      6.60 o 
 -15   5   1        1.68        8.59      5.12 o 
 -14   5   1      352.79      384.75     14.63 o 
 -13   5   1      167.29      170.52      9.20 o 
 -12   5   1       54.72       53.58      6.77 o 
 -11   5   1      656.35      677.71     18.46 o 
 -10   5   1      121.59      147.68      6.99 o 
  -9   5   1     1913.72     2048.23     45.06 o 
  -8   5   1       55.60       74.41      4.41 o 
  -7   5   1       96.09      116.16      4.79 o 
  -6   5   1     1585.77     1710.69     44.14 o 
  -5   5   1     1543.85     1793.71     40.93 o 
  -4   5   1      487.44      569.86     14.62 o 
  -3   5   1      308.83      311.66      8.85 o 
  -2   5   1    10754.78    12227.19    263.08 o 
  -1   5   1       85.98       84.28      3.80 o 
   0   5   1     1583.97     1901.15     39.43 o 
   1   5   1     2523.96     2831.11     62.65 o 
   2   5   1     5087.39     5707.90    124.44 o 
   3   5   1       38.49       46.59      3.39 o 
   4   5   1     1892.91     2228.92     49.69 o 
   5   5   1     1381.88     1521.75     35.65 o 
   6   5   1       91.54      107.51      5.19 o 
   7   5   1        8.28       13.59      2.24 o 
   8   5   1      165.52      186.45      7.11 o 
   9   5   1      986.90     1006.88     24.45 o 
  10   5   1        2.20        2.33      2.87 o 
  11   5   1      576.89      571.86     16.36 o 
  12   5   1      245.79      249.74     10.95 o 
  13   5   1        9.16        4.74      3.70 o 
  14   5   1        0.28       -0.73      3.78 o 
  15   5   1       59.82       75.68      7.89 o 
  16   5   1       61.21       88.83      7.66 o 
 -16   6   1      227.12      254.01     12.32 o 
 -15   6   1       20.93       26.03      5.24 o 
 -14   6   1        0.99        0.56      3.85 o 
 -13   6   1      434.48      456.44     15.46 o 
 -12   6   1       28.76       29.05      4.37 o 
 -11   6   1       28.82       13.00      5.25 o 
 -10   6   1       23.05       41.30      4.59 o 
  -9   6   1      387.58      435.73     13.03 o 
  -8   6   1       67.64       73.71      5.40 o 
  -7   6   1      211.23      223.79     10.68 o 
  -6   6   1      315.45      352.26     11.99 o 
  -5   6   1      202.14      278.94      9.58 o 
  -4   6   1      648.74      738.55     19.28 o 
  -3   6   1        9.60        4.52      1.92 o 
  -2   6   1       40.05       43.13      3.56 o 
  -1   6   1      668.43      689.95     21.73 o 
   0   6   1      161.24      129.91      5.55 o 
   1   6   1       73.39       84.27      5.56 o 
   2   6   1      794.24      866.80     21.54 o 
   3   6   1      243.97      220.49      8.16 o 
   4   6   1      486.70      446.73     13.04 o 
   5   6   1      244.17      269.47      9.98 o 
   6   6   1     1783.59     1961.57     47.68 o 
   7   6   1      476.43      512.71     14.92 o 
   8   6   1      571.04      617.78     16.51 o 
   9   6   1     2448.14     2679.83     57.94 o 
  10   6   1       37.16       30.45      3.98 o 
  11   6   1        4.39       10.44      3.48 o 
  12   6   1       64.64       65.00      5.48 o 
  13   6   1       34.05       30.17      5.74 o 
  14   6   1      468.52      541.84     18.33 o 
  15   6   1        5.96       10.04      4.78 o 
 -15   7   1       17.97       26.74      5.75 o 
 -14   7   1      180.70      189.61     11.90 o 
 -13   7   1      113.51      135.08      7.66 o 
 -12   7   1       33.89       33.10      4.47 o 
 -11   7   1       34.51       21.92      4.73 o 
 -10   7   1       17.00       19.70      4.88 o 
  -9   7   1      985.08     1028.90     30.40 o 
  -8   7   1      114.51      129.36      7.98 o 
  -7   7   1      680.37      689.87     20.18 o 
  -6   7   1     1017.75     1008.27     26.88 o 
  -5   7   1     1122.46     1094.43     32.65 o 
  -4   7   1     3911.51     3894.08     83.43 o 
  -3   7   1      715.81      728.31     18.48 o 
  -2   7   1     4359.08     4136.58    116.48 o 
  -1   7   1      778.16      752.70     21.67 o 
   0   7   1      226.27      257.27      9.76 o 
   1   7   1      227.09      214.31     10.13 o 
   2   7   1        1.68       11.72      5.61 o 
   3   7   1      178.46      206.33     11.19 o 
   4   7   1     1329.98     1363.51     39.28 o 
   5   7   1       37.14       53.11      5.02 o 
   6   7   1     1154.88     1170.12     30.69 o 
   7   7   1        5.37       13.74      4.32 o 
   8   7   1       83.88       95.56      6.51 o 
   9   7   1      752.12      773.83     22.23 o 
  10   7   1      185.01      191.07      9.53 o 
  11   7   1      160.44      191.34      8.53 o 
  12   7   1        5.79       -0.30      3.11 o 
  13   7   1      607.26      635.01     24.85 o 
  14   7   1       97.48      117.73     12.06 o 
 -14   8   1      369.55      435.58     16.84 o 
 -13   8   1      440.31      504.84     18.04 o 
 -12   8   1      168.79      173.60      9.92 o 
 -11   8   1       79.45       83.39      7.43 o 
 -10   8   1      377.99      394.90     14.39 o 
  -9   8   1       63.61       48.66      6.09 o 
  -8   8   1     1178.28     1185.52     33.74 o 
  -7   8   1        3.29        0.65      3.56 o 
  -6   8   1       51.05       71.95      5.65 o 
  -5   8   1     1396.55     1304.85     32.72 o 
  -4   8   1      132.17      130.88      6.75 o 
  -3   8   1     1510.50     1382.95     35.83 o 
  -2   8   1     1295.66     1243.07     32.52 o 
  -1   8   1     1476.72     1349.87     36.39 o 
   0   8   1      180.45      214.39     15.72 o 
   1   8   1      432.95      424.76     14.11 o 
   2   8   1       95.24      106.77      7.77 o 
   3   8   1      107.79      102.12      7.63 o 
   4   8   1      931.07      854.37     24.01 o 
   5   8   1      498.98      455.28     15.07 o 
   6   8   1      852.03      879.26     28.20 o 
   7   8   1      191.35      207.04     10.08 o 
   8   8   1      171.17      169.61      8.65 o 
   9   8   1     1152.74     1179.96     37.64 o 
  10   8   1        0.38        0.40      3.35 o 
  11   8   1      121.39      128.91      8.81 o 
  12   8   1      367.66      404.73     15.31 o 
  13   8   1       73.62       80.06     12.31 o 
 -13   9   1       27.90       42.16      6.64 o 
 -12   9   1       11.13        9.45      4.73 o 
 -11   9   1      196.49      200.26     11.00 o 
 -10   9   1        1.56        3.05      3.67 o 
  -9   9   1       26.06       29.58      4.91 o 
  -8   9   1       23.15       27.43      6.33 o 
  -7   9   1       11.70        5.86      3.35 o 
  -6   9   1      413.17      452.38     15.66 o 
  -5   9   1       46.58       48.67      4.90 o 
  -4   9   1       11.81        9.51      4.50 o 
  -3   9   1      521.41      512.97     16.55 o 
  -2   9   1       90.88      115.05      6.90 o 
  -1   9   1      475.46      457.14     16.71 o 
   0   9   1       82.55       92.86      6.84 o 
   1   9   1      149.76      172.20     11.62 o 
   2   9   1     1139.57     1182.89     31.70 o 
   3   9   1       36.04       29.38      4.64 o 
   4   9   1       84.40       61.57      6.14 o 
   5   9   1      930.24      880.46     25.39 o 
   6   9   1       35.04       32.84      4.49 o 
   7   9   1        1.22       -0.47      3.25 o 
   8   9   1      342.16      345.53     13.21 o 
   9   9   1       20.76       21.25      4.61 o 
  10   9   1       51.25       54.33      6.36 o 
  11   9   1      166.61      178.60     10.09 o 
  12   9   1      172.74      203.91     15.66 o 
 -12  10   1      163.47      194.72     18.67 o 
 -11  10   1      130.33      171.65     13.80 o 
 -10  10   1       17.48       14.59      5.30 o 
  -9  10   1       23.89       29.97      5.54 o 
  -8  10   1      252.03      254.67     13.69 o 
  -7  10   1      367.40      360.97     16.42 o 
  -6  10   1       22.62       15.34      4.78 o 
  -5  10   1      244.39      215.36     10.17 o 
  -4  10   1       46.18       55.35      5.41 o 
  -3  10   1        0.08        1.04      3.08 o 
  -2  10   1      187.13      186.27      9.97 o 
  -1  10   1      307.23      297.20     13.10 o 
   0  10   1      127.15      120.32      8.34 o 
   1  10   1      692.83      665.12     22.69 o 
   2  10   1      747.18      671.98     20.61 o 
   3  10   1       33.17       41.58      6.74 o 
   4  10   1       12.03       19.87      4.56 o 
   5  10   1      181.23      149.37      8.44 o 
   6  10   1      111.68      110.10      7.57 o 
   7  10   1        7.01        7.86      3.53 o 
   8  10   1        0.20        2.53      3.50 o 
   9  10   1      221.54      221.77      9.98 o 
  10  10   1        1.42       -1.57      4.98 o 
  11  10   1       62.40       58.00      9.40 o 
 -10  11   1      165.76      158.49     11.62 o 
  -9  11   1      590.05      580.21     23.49 o 
  -8  11   1      186.87      181.64     12.01 o 
  -7  11   1        0.01       -2.56      3.86 o 
  -6  11   1      382.44      376.15     21.67 o 
  -5  11   1       28.60       21.76      5.51 o 
  -4  11   1      129.21      117.65      9.45 o 
  -3  11   1      505.64      472.82     22.07 o 
  -2  11   1      361.27      354.05     18.42 o 
  -1  11   1      166.30      166.77     12.17 o 
   0  11   1      631.61      600.32     25.60 o 
   1  11   1      304.08      274.21     15.54 o 
   2  11   1     1072.24     1037.93     40.16 o 
   3  11   1        3.12        5.84      4.84 o 
   4  11   1      146.63      147.20     11.42 o 
   5  11   1      494.09      446.73     21.23 o 
   6  11   1       21.39       28.05      6.10 o 
   7  11   1        9.57        6.58      4.94 o 
   8  11   1       20.47       15.09     11.66 o 
   9  11   1        5.99        9.36     10.09 o 
  -7  12   1      259.15      269.01     16.88 o 
  -6  12   1      260.74      246.53     15.97 o 
  -5  12   1      732.80      744.47     39.42 o 
  -4  12   1      455.90      444.60     28.03 o 
  -3  12   1      235.16      234.31     19.77 o 
  -2  12   1        0.11       -2.79      5.45 o 
  -1  12   1      416.31      409.67     26.85 o 
   0  12   1      325.66      329.71     29.68 o 
   1  12   1        2.81        9.94      7.30 o 
   2  12   1       10.41       20.81      9.49 o 
   3  12   1      788.47      815.54     42.77 o 
   4  12   1        1.37        3.06      6.21 o 
   5  12   1      243.27      247.36     19.87 o 
   6  12   1      211.35      237.35     19.50 o 
   7  12   1       87.33       95.12     20.92 o 
  -3  13   1       89.74      120.45     15.53 o 
  -2  13   1       13.90       13.38      8.31 o 
  -1  13   1      171.42      181.94     18.14 o 
   0  13   1       73.71       83.52     13.45 o 
   1  13   1       22.36       22.92      8.95 o 
   2  13   1      493.46      476.68     30.45 o 
   3  13   1       85.62       85.58     20.51 o 
 -18   0   2      393.26      407.60     42.18 o 
 -17   0   2      238.01      285.85     23.95 o 
 -16   0   2       48.61       21.38     15.04 o 
 -15   0   2       63.15       63.40      8.83 o 
 -14   0   2      256.49      238.88     14.45 o 
 -13   0   2       80.16       85.75     12.43 o 
 -12   0   2        5.44        2.72      3.83 o 
 -11   0   2        0.12        4.74      3.20 o 
 -10   0   2      126.02       98.18      6.44 o 
  -9   0   2     4171.63     4256.18    101.94 o 
  -8   0   2     3242.67     3716.41     82.73 o 
  -7   0   2     5338.74     6403.60    221.54 o 
  -6   0   2     3759.54     3463.26    151.11 o 
  -5   0   2     2939.64     2903.45     86.81 o 
  -4   0   2    27339.62    27317.20    791.68 o 
  -3   0   2     2567.78     2576.53    108.55 o 
  -2   0   2     1138.97     1022.08     38.63 o 
  -1   0   2      895.26      792.18     41.36 o 
   1   0   2    11102.13    11487.76    591.04 o 
   2   0   2    41467.92    42592.09   1368.69 o 
   3   0   2     3373.30     3895.67    113.89 o 
   4   0   2        8.05       29.74      3.44 o 
   5   0   2      642.63      790.19     22.94 o 
   6   0   2     2531.82     3263.70     84.91 o 
   7   0   2     1132.55     1339.43     34.30 o 
   8   0   2      885.99      872.49     24.01 o 
   9   0   2       36.79       21.12      3.57 o 
  10   0   2       10.18        2.90      3.08 o 
  11   0   2     1105.31     1010.86     30.20 o 
  12   0   2     1010.86      881.93     29.17 o 
  13   0   2     1115.88     1007.87     38.50 o 
  14   0   2      796.83      683.97     29.28 o 
  15   0   2       30.56       35.48      9.51 o 
  16   0   2      141.60      147.94     15.88 o 
  17   0   2     1018.55     1006.43     50.85 o 
 -18   1   2       76.57       76.75     11.80 o 
 -17   1   2      502.99      541.28     24.22 o 
 -16   1   2       16.80       12.58      6.55 o 
 -15   1   2      257.04      253.74     12.24 o 
 -14   1   2        0.14       -4.15      2.90 o 
 -13   1   2       86.11       87.49      6.49 o 
 -12   1   2      146.79      162.66      8.05 o 
 -11   1   2      152.59      208.72     10.34 o 
 -10   1   2     1540.62     1604.98     29.59 o 
  -9   1   2      320.36      334.56      9.49 o 
  -8   1   2      181.97      164.43      6.51 o 
  -7   1   2     2390.77     2874.72     52.38 o 
  -6   1   2      172.56      201.03      6.14 o 
  -5   1   2        3.96       12.84      2.03 o 
  -4   1   2      118.80      153.98      5.34 o 
  -3   1   2    10504.50    12535.29    558.55 o 
  -2   1   2     2724.54     3115.22    155.69 o 
   0   1   2        2.90        3.30      1.66 o 
   1   1   2     1045.47     1176.17     63.56 o 
   2   1   2     1442.71     1525.80     45.38 o 
   3   1   2     1209.65     1461.82     39.03 o 
   4   1   2       90.67       79.55      3.26 o 
   5   1   2     3588.12     4057.05     96.30 o 
   6   1   2      140.73      128.25      4.28 o 
   7   1   2      363.10      314.98      7.41 o 
   8   1   2      599.12      544.24     12.73 o 
   9   1   2       60.88       62.98      4.18 o 
  10   1   2      768.39      829.49     17.85 o 
  11   1   2      739.62      621.24     20.28 o 
  12   1   2       76.82       54.28      5.02 o 
  13   1   2     1222.16     1140.52     33.07 o 
  14   1   2     1307.59     1258.63     36.49 o 
  15   1   2       12.71       30.03      5.38 o 
  16   1   2      168.53      174.17     12.18 o 
 -18   2   2       16.95       50.29     22.97 o 
 -17   2   2       30.39       41.37      7.02 o 
 -16   2   2       77.98       80.39     11.01 o 
 -15   2   2      214.09      226.40     11.56 o 
 -14   2   2      114.64      134.31     10.08 o 
 -13   2   2     1424.38     1411.52     31.90 o 
 -12   2   2       45.11       51.76      4.57 o 
 -11   2   2        1.60       -0.42      2.43 o 
 -10   2   2       87.56       92.85      4.63 o 
  -9   2   2       14.71        9.79      2.20 o 
  -8   2   2       92.34       66.01      3.66 o 
  -7   2   2      787.72     1002.59     19.23 o 
  -6   2   2       74.17       79.37      3.48 o 
  -5   2   2       65.53       39.32      2.71 o 
  -4   2   2      148.60      159.20      5.32 o 
  -3   2   2     2987.89     3605.68    151.93 o 
  -2   2   2     9154.74    10974.56    590.55 o 
  -1   2   2      289.09      257.29     23.61 o 
   1   2   2     8088.53     8694.28    206.35 o 
   2   2   2       34.95       29.13      2.81 o 
   3   2   2     1325.06     1381.19     35.90 o 
   4   2   2      606.27      731.05     27.42 o 
   5   2   2        1.24        5.63      1.62 o 
   6   2   2     2909.41     3151.48     68.70 o 
   7   2   2      420.70      456.47     13.79 o 
   8   2   2       28.80       29.47      2.53 o 
   9   2   2      174.83      187.75      8.19 o 
  10   2   2      611.34      526.44     12.56 o 
  11   2   2       13.86        9.75      2.83 o 
  12   2   2        0.03       -2.52      2.25 o 
  13   2   2      317.74      257.73     11.97 o 
  14   2   2      182.56      180.90     10.11 o 
  15   2   2      459.30      473.21     18.21 o 
  16   2   2      114.79      178.47     16.19 o 
  17   2   2        2.88        6.18      8.85 o 
 -18   3   2      114.69      121.34     16.51 o 
 -17   3   2      176.20      164.83     15.01 o 
 -16   3   2      108.77      106.70      8.75 o 
 -15   3   2       45.51       43.73      5.91 o 
 -14   3   2      163.15      173.09      8.22 o 
 -13   3   2      738.53      736.17     19.84 o 
 -12   3   2      238.38      225.06     10.36 o 
 -11   3   2       37.73       28.69      3.77 o 
 -10   3   2      633.57      668.07     15.32 o 
  -9   3   2       31.21       38.36      3.36 o 
  -8   3   2       27.87       37.07      2.85 o 
  -7   3   2      186.41      211.15      6.25 o 
  -6   3   2     1144.49     1505.46     27.51 o 
  -5   3   2      254.19      356.76      9.79 o 
  -4   3   2       41.90       33.03      2.69 o 
  -3   3   2       59.12       80.63      5.23 o 
  -2   3   2       38.50       35.46      4.92 o 
  -1   3   2     2371.22     2806.18     90.64 o 
   0   3   2        4.21        8.05      2.26 o 
   1   3   2       37.08       32.59      3.55 o 
   2   3   2       54.59       80.55      3.91 o 
   3   3   2     1088.69     1203.75     26.20 o 
   4   3   2        0.16        2.85      1.42 o 
   5   3   2       81.20       83.39      4.38 o 
   6   3   2        1.55       11.08      1.76 o 
   7   3   2      671.88      848.18     17.55 o 
   8   3   2      619.09      685.32     16.07 o 
   9   3   2       51.83       58.97      4.07 o 
  10   3   2       70.95       72.51      4.56 o 
  11   3   2       74.11       84.85      5.30 o 
  12   3   2       14.14        9.55      3.11 o 
  13   3   2       29.89       22.98      4.00 o 
  14   3   2       62.52       73.25      6.96 o 
  15   3   2      218.87      248.42     12.25 o 
  16   3   2       75.20       72.80      8.81 o 
 -17   4   2      579.50      620.23     26.01 o 
 -16   4   2        5.95       12.84      4.81 o 
 -15   4   2       64.79       68.75      6.48 o 
 -14   4   2       70.72       68.88      6.32 o 
 -13   4   2      566.11      582.06     16.92 o 
 -12   4   2      423.87      462.75     13.16 o 
 -11   4   2     3237.91     3462.38     68.32 o 
 -10   4   2        8.09       12.87      2.70 o 
  -9   4   2      204.05      208.12      6.76 o 
  -8   4   2     3518.55     3900.35     70.55 o 
  -7   4   2       59.41       62.68      4.12 o 
  -6   4   2       95.14      139.80      4.88 o 
  -5   4   2     4942.20     5586.29    108.13 o 
  -4   4   2        3.73        0.73      1.67 o 
  -3   4   2     3995.87     4845.19    130.58 o 
  -2   4   2     4483.06     5148.61    142.22 o 
  -1   4   2      211.87      299.08      9.65 o 
   0   4   2     9017.01    10953.29    270.20 o 
   1   4   2      152.09      208.39     11.63 o 
   2   4   2     1048.23     1249.94     32.18 o 
   3   4   2     1652.68     1847.29     51.06 o 
   4   4   2      218.26      210.02      6.53 o 
   5   4   2     1192.83     1405.52     28.07 o 
   6   4   2     2246.55     2639.88     56.02 o 
   7   4   2     1092.10     1128.65     23.35 o 
   8   4   2       93.74      114.49      5.08 o 
   9   4   2        6.08        3.22      2.44 o 
  10   4   2      576.78      578.91     15.98 o 
  11   4   2        4.51        4.36      3.28 o 
  12   4   2      820.35      840.07     23.49 o 
  13   4   2      488.47      498.25     15.39 o 
  14   4   2        4.39        2.92      3.99 o 
  15   4   2      618.57      663.57     23.30 o 
  16   4   2       28.73      108.57     16.43 o 
 -17   5   2      201.68      222.72     12.68 o 
 -16   5   2        2.11        4.08      4.59 o 
 -15   5   2      109.92      130.59     11.86 o 
 -14   5   2      363.73      390.27     14.65 o 
 -13   5   2      380.59      380.76     12.94 o 
 -12   5   2      556.00      573.51     16.63 o 
 -11   5   2      883.86      944.80     23.81 o 
 -10   5   2      909.01     1002.48     24.60 o 
  -9   5   2      496.60      602.68     15.73 o 
  -8   5   2      381.14      433.64     11.44 o 
  -7   5   2      126.83      146.89      6.35 o 
  -6   5   2      549.80      691.44     16.06 o 
  -5   5   2      435.52      551.92     14.05 o 
  -4   5   2       45.78       70.22      4.02 o 
  -3   5   2       43.75       49.85      3.28 o 
  -2   5   2     1688.01     1954.81     46.24 o 
  -1   5   2     7021.16     8497.96    173.94 o 
   0   5   2       14.12       13.49      2.20 o 
   1   5   2    10063.17    12029.42    284.19 o 
   2   5   2     2344.86     3061.29     75.34 o 
   3   5   2     1634.68     1880.91     49.52 o 
   4   5   2     2363.19     2461.87     60.24 o 
   5   5   2      202.35      261.93      9.34 o 
   6   5   2      658.20      717.06     16.89 o 
   7   5   2     1181.98     1271.39     27.93 o 
   8   5   2      273.81      278.62      9.38 o 
   9   5   2      767.97      773.36     19.80 o 
  10   5   2      171.84      165.18      7.47 o 
  11   5   2      529.78      518.91     16.78 o 
  12   5   2        0.08        2.77      3.32 o 
  13   5   2       10.46       15.53      4.22 o 
  14   5   2      148.30      155.31     10.62 o 
  15   5   2       24.78       29.48      9.60 o 
 -16   6   2      150.32      159.02     10.65 o 
 -15   6   2        5.52       12.45      6.32 o 
 -14   6   2       43.40       52.80      5.50 o 
 -13   6   2       95.00      110.36      7.03 o 
 -12   6   2      570.48      596.10     17.37 o 
 -11   6   2      324.98      309.57     11.84 o 
 -10   6   2     1384.53     1383.86     32.49 o 
  -9   6   2     9516.75     9733.83    197.25 o 
  -8   6   2      130.49      142.55      6.04 o 
  -7   6   2      888.78      865.74     23.73 o 
  -6   6   2     1344.81     1278.08     32.51 o 
  -5   6   2      205.46      203.71      7.94 o 
  -4   6   2     3055.90     3226.81     63.66 o 
  -3   6   2      168.12      175.45      5.51 o 
  -2   6   2        8.96        9.48      2.07 o 
  -1   6   2     4911.03     5188.50    133.15 o 
   0   6   2      279.49      289.30      9.14 o 
   1   6   2      651.02      696.83     17.95 o 
   2   6   2     4761.74     5279.34    106.19 o 
   3   6   2       44.57       55.73      4.30 o 
   4   6   2       16.73       13.72      2.73 o 
   5   6   2       54.65       71.79      6.22 o 
   6   6   2      265.07      261.76      9.78 o 
   7   6   2      243.67      274.65      8.88 o 
   8   6   2        9.35        5.79      2.47 o 
   9   6   2     2590.21     2694.77     58.33 o 
  10   6   2      513.51      509.02     15.05 o 
  11   6   2     2976.46     3106.72     67.25 o 
  12   6   2      816.46      831.00     24.31 o 
  13   6   2        8.33       14.29      4.88 o 
  14   6   2     1164.93     1211.84     33.48 o 
  15   6   2      133.06      137.77     11.40 o 
 -15   7   2      476.88      540.31     18.83 o 
 -14   7   2      132.33      166.30     11.74 o 
 -13   7   2        0.17        1.22      3.08 o 
 -12   7   2     1241.53     1292.73     31.63 o 
 -11   7   2        7.40       11.79      6.81 o 
 -10   7   2      118.72      103.46      7.09 o 
  -9   7   2        9.26       19.85      3.83 o 
  -8   7   2      285.20      270.36     11.57 o 
  -7   7   2       40.17       43.69      6.07 o 
  -6   7   2        0.73        3.13      3.13 o 
  -5   7   2       36.08       26.95      4.00 o 
  -4   7   2       23.32       21.08      3.07 o 
  -3   7   2     1129.38     1067.61     25.44 o 
  -2   7   2      618.92      645.09     18.61 o 
  -1   7   2      487.30      504.89     17.34 o 
   0   7   2      894.39      824.25     21.09 o 
   1   7   2      742.22      778.98     20.33 o 
   2   7   2     1425.44     1349.85     32.69 o 
   3   7   2     1320.55     1352.05     33.03 o 
   4   7   2      329.09      358.87     13.76 o 
   5   7   2      435.85      401.46     14.15 o 
   6   7   2       15.29       14.06      3.63 o 
   7   7   2      143.08      137.14      7.30 o 
   8   7   2      534.68      556.71     17.14 o 
   9   7   2      473.18      483.96     15.92 o 
  10   7   2       59.44       69.10      5.44 o 
  11   7   2     1057.12     1137.79     28.34 o 
  12   7   2      207.04      218.93     12.26 o 
  13   7   2       21.37       26.85      9.63 o 
  14   7   2      227.06      223.81     13.99 o 
 -14   8   2      122.74      164.95     12.80 o 
 -13   8   2      196.95      226.65     11.43 o 
 -12   8   2       44.92       49.13      6.25 o 
 -11   8   2        8.09        8.39      4.06 o 
 -10   8   2      103.97      117.36      7.71 o 
  -9   8   2      232.13      263.39     11.61 o 
  -8   8   2      204.52      243.29     11.11 o 
  -7   8   2      280.80      333.92     14.14 o 
  -6   8   2       14.15        3.32      2.64 o 
  -5   8   2     1531.97     1502.51     37.04 o 
  -4   8   2       89.69      108.99      6.21 o 
  -3   8   2      158.31      161.62      7.80 o 
  -2   8   2     6218.42     6051.82    140.13 o 
  -1   8   2     1244.31     1308.70     37.53 o 
   0   8   2      512.19      538.58     18.18 o 
   1   8   2     2954.90     2959.15     70.70 o 
   2   8   2     1736.22     1725.86     43.30 o 
   3   8   2       62.11       64.32      5.00 o 
   4   8   2      218.25      223.30      9.33 o 
   5   8   2      275.59      271.64     12.10 o 
   6   8   2        4.15        1.48      2.93 o 
   7   8   2      135.66      134.54      9.30 o 
   8   8   2       73.23       74.84      6.11 o 
   9   8   2        6.89       11.72      3.66 o 
  10   8   2        0.46       -0.66      3.47 o 
  11   8   2      121.75      142.41     15.52 o 
  12   8   2        1.96        9.55      5.80 o 
  13   8   2        3.07       -3.83     11.80 o 
 -13   9   2      223.71      240.33     15.25 o 
 -12   9   2        6.35       15.26      6.40 o 
 -11   9   2        0.79        9.60      7.66 o 
 -10   9   2      480.19      475.52     16.72 o 
  -9   9   2        9.97        6.12      4.17 o 
  -8   9   2       16.70       20.10      3.92 o 
  -7   9   2      173.10      158.05     10.08 o 
  -6   9   2       23.83       22.64      5.99 o 
  -5   9   2        5.06        8.42      4.25 o 
  -4   9   2      519.85      470.71     15.63 o 
  -3   9   2      313.69      295.39     11.37 o 
  -2   9   2      176.30      168.13      9.13 o 
  -1   9   2      230.07      224.03     12.03 o 
   0   9   2        2.23        3.50      2.96 o 
   1   9   2       70.84       79.85      6.48 o 
   2   9   2       51.71       54.28      5.58 o 
   3   9   2      982.39      912.23     25.69 o 
   4   9   2        0.99        5.00      2.82 o 
   5   9   2      107.21       77.64      6.84 o 
   6   9   2        3.65        0.92      3.15 o 
   7   9   2       21.99       19.49      4.51 o 
   8   9   2       36.13       50.17      5.71 o 
   9   9   2       46.48       47.81      6.93 o 
  10   9   2      378.59      395.35     28.65 o 
  11   9   2       14.85       24.57      6.73 o 
  12   9   2        0.01       14.97     15.79 o 
 -12  10   2      253.29      257.30     15.12 o 
 -11  10   2      214.42      226.14     12.65 o 
 -10  10   2      385.27      376.30     19.83 o 
  -9  10   2       29.68       34.40      6.33 o 
  -8  10   2      564.30      557.18     21.99 o 
  -7  10   2       11.71       14.28      4.91 o 
  -6  10   2       40.19       41.16      6.22 o 
  -5  10   2     1357.99     1258.62     39.35 o 
  -4  10   2       86.60       66.21      7.12 o 
  -3  10   2      184.89      157.28     10.16 o 
  -2  10   2       29.70       20.72      5.42 o 
  -1  10   2      319.51      264.42     14.81 o 
   0  10   2      699.54      712.75     28.34 o 
   1  10   2       41.04       27.45      6.07 o 
   2  10   2        2.57        4.83      3.44 o 
   3  10   2      444.45      453.05     28.86 o 
   4  10   2       31.31       32.10      6.64 o 
   5  10   2      215.52      176.95      9.32 o 
   6  10   2      184.89      190.35      9.72 o 
   7  10   2      223.83      212.86     10.54 o 
   8  10   2       53.97       57.38      7.16 o 
   9  10   2       51.33       34.98     13.08 o 
  10  10   2      445.12      433.50     21.20 o 
  11  10   2       53.93       48.84      9.27 o 
 -10  11   2      173.28      170.99     11.14 o 
  -9  11   2       33.76       34.26      7.58 o 
  -8  11   2      231.37      209.72     12.83 o 
  -7  11   2       54.01       49.95      7.23 o 
  -6  11   2        6.18        8.52      4.65 o 
  -5  11   2       19.89       17.42      5.45 o 
  -4  11   2      101.07       98.05      8.80 o 
  -3  11   2        0.44        0.76      4.45 o 
  -2  11   2      155.35      150.42     11.74 o 
  -1  11   2       86.34       77.38      8.92 o 
   0  11   2       17.39       25.92      5.94 o 
   1  11   2      563.99      544.74     24.08 o 
   2  11   2      310.40      302.57     16.51 o 
   3  11   2      436.06      401.99     19.69 o 
   4  11   2      809.47      803.65     31.91 o 
   5  11   2       37.32       36.46      6.73 o 
   6  11   2      308.64      284.46     20.01 o 
   7  11   2      437.33      386.31     24.20 o 
   8  11   2       56.99       34.07      8.76 o 
   9  11   2      658.96      655.19     35.67 o 
  -8  12   2        6.59        8.22      5.35 o 
  -7  12   2       16.20       13.89      5.63 o 
  -6  12   2      256.90      273.12     15.11 o 
  -5  12   2      109.10      111.90     10.01 o 
  -4  12   2      267.51      300.50     21.66 o 
  -3  12   2      151.08      147.98     12.67 o 
  -2  12   2      454.50      439.11     21.85 o 
  -1  12   2      271.41      247.10     15.58 o 
   0  12   2        0.17       -3.05      4.04 o 
   1  12   2        0.66        4.51      4.84 o 
   2  12   2      333.02      337.99     18.32 o 
   3  12   2       37.98       28.55      9.07 o 
   4  12   2        3.42       -3.46      5.31 o 
   5  12   2      122.19      125.38     22.86 o 
   6  12   2       35.96       35.47     14.60 o 
  -3  13   2      348.11      371.17     26.24 o 
  -2  13   2      130.01      119.98     15.67 o 
  -1  13   2        8.88        2.90      6.77 o 
   0  13   2      105.28       85.51     13.48 o 
   1  13   2      312.81      324.31     24.10 o 
   2  13   2        5.11        8.36      7.70 o 
 -18   1   3      151.84      172.33     10.54 o 
 -17   1   3        2.41       -2.81      5.43 o 
 -16   1   3       21.99       20.69      7.69 o 
 -15   1   3       99.06       98.35      9.18 o 
 -14   1   3      732.08      764.62     23.12 o 
 -13   1   3      117.92      115.96      9.15 o 
 -12   1   3      716.07      751.57     24.39 o 
 -11   1   3     6081.17     6171.76    105.17 o 
 -10   1   3     1081.43     1152.35     23.78 o 
  -9   1   3      716.88      668.01     20.75 o 
  -8   1   3     1758.58     1691.07     42.71 o 
  -7   1   3     2944.98     3312.10     64.75 o 
  -6   1   3     1615.80     1691.53     37.38 o 
  -5   1   3     5579.27     5914.74    136.16 o 
  -4   1   3      910.03      970.27     40.03 o 
  -3   1   3     7665.71     8927.85    454.49 o 
  -2   1   3      339.91      372.30     10.23 o 
  -1   1   3     2641.70     2547.22     75.55 o 
   0   1   3    14470.73    13789.69    407.27 o 
   1   1   3       92.45      100.65      8.04 o 
   2   1   3        1.20        4.03      1.74 o 
   3   1   3      206.14      195.74      6.50 o 
   4   1   3       16.82        5.18      1.49 o 
   5   1   3      854.03      897.93     20.73 o 
   6   1   3       32.18       43.03      2.60 o 
   7   1   3     2906.60     2905.74     53.32 o 
   8   1   3       88.56       52.96      3.06 o 
   9   1   3     1705.63     1626.04     31.33 o 
  10   1   3     1737.24     1527.80     34.91 o 
  11   1   3     1198.50     1002.51     23.27 o 
  12   1   3      947.89      837.63     21.32 o 
  13   1   3      154.33      138.80      8.74 o 
  14   1   3        1.81       10.56      4.42 o 
  15   1   3     1083.04     1052.32     32.19 o 
  16   1   3       41.74       49.76      7.59 o 
 -18   2   3        0.19        1.31      5.98 o 
 -17   2   3      748.46      785.31     26.69 o 
 -16   2   3      134.07      143.17     13.31 o 
 -15   2   3      425.73      464.62     18.69 o 
 -14   2   3     1979.41     1876.69     43.17 o 
 -13   2   3     1132.86     1123.33     24.43 o 
 -12   2   3      827.16      836.98     18.99 o 
 -11   2   3     3237.73     3060.50     63.09 o 
 -10   2   3       20.64       25.64      3.11 o 
  -9   2   3       15.90       21.90      2.48 o 
  -8   2   3      861.13      893.57     17.77 o 
  -7   2   3     1322.67     1695.07     30.72 o 
  -6   2   3        3.53        1.53      1.56 o 
  -5   2   3     5391.76     6713.70    144.90 o 
  -4   2   3      225.07      280.66     10.35 o 
  -3   2   3       82.28      131.61      6.88 o 
  -2   2   3     5178.80     5496.23    161.07 o 
  -1   2   3    17917.93    20375.47    725.18 o 
   0   2   3     8078.49     8440.29    247.13 o 
   1   2   3     3628.41     3933.30    102.84 o 
   2   2   3     3557.95     3849.41    114.86 o 
   3   2   3       29.75       19.11      2.28 o 
   4   2   3      168.41      243.92      7.46 o 
   5   2   3     5594.29     6097.22    122.09 o 
   6   2   3     2194.17     2248.60     47.16 o 
   7   2   3      906.89     1017.32     23.83 o 
   8   2   3     2115.18     2183.72     41.78 o 
   9   2   3      403.49      496.65     14.87 o 
  10   2   3       51.92       65.50      4.33 o 
  11   2   3        3.87        4.41      2.82 o 
  12   2   3        1.28       -1.57      2.85 o 
  13   2   3        3.87        0.96      3.85 o 
  14   2   3       95.06       89.74      7.47 o 
  15   2   3       33.70       32.46      7.96 o 
  16   2   3      122.74      102.77     10.55 o 
 -18   3   3       37.18       46.41      9.93 o 
 -17   3   3        7.15       15.69      9.27 o 
 -16   3   3        0.26       -0.17      5.00 o 
 -15   3   3      662.65      706.45     21.41 o 
 -14   3   3       16.56       16.76      3.90 o 
 -13   3   3       11.32       10.57      3.45 o 
 -12   3   3        0.56        1.68      2.77 o 
 -11   3   3       30.24       37.43      3.49 o 
 -10   3   3      147.66      151.56      6.58 o 
  -9   3   3     1307.64     1321.11     26.12 o 
  -8   3   3       11.71       22.24      2.37 o 
  -7   3   3     3923.51     4289.35     74.27 o 
  -6   3   3      385.47      500.37     10.58 o 
  -5   3   3     4248.94     5356.63    123.93 o 
  -4   3   3    12774.41    14354.92    492.24 o 
  -3   3   3      175.61      275.84     13.05 o 
  -2   3   3       25.54       17.90      4.06 o 
  -1   3   3    11296.30    12685.09    522.14 o 
   0   3   3     4666.45     4922.28    230.18 o 
   1   3   3     6977.60     7636.23    242.01 o 
   2   3   3      217.19      255.03      7.27 o 
   3   3   3     3742.15     4126.20     94.06 o 
   4   3   3     1876.15     2108.84     50.80 o 
   5   3   3      957.85      911.80     20.78 o 
   6   3   3        3.96        1.21      1.51 o 
   7   3   3      408.34      474.73     12.36 o 
   8   3   3     1617.31     1613.87     34.44 o 
   9   3   3      117.29      100.86      6.95 o 
  10   3   3     1477.34     1428.62     30.05 o 
  11   3   3       29.50       37.04      3.91 o 
  12   3   3       32.31       29.69      3.78 o 
  13   3   3      977.48      953.21     26.23 o 
  14   3   3       40.96       54.70      9.73 o 
  15   3   3       13.54       13.84      4.63 o 
  16   3   3      130.59      184.66     10.66 o 
 -17   4   3      394.12      423.55     17.80 o 
 -16   4   3      288.31      305.74     12.91 o 
 -15   4   3       60.16       82.70      7.36 o 
 -14   4   3       30.22       32.88      4.72 o 
 -13   4   3       98.05       99.94      6.41 o 
 -12   4   3      420.97      452.26     12.86 o 
 -11   4   3      144.19      137.17      6.83 o 
 -10   4   3       20.62       20.83      3.04 o 
  -9   4   3      218.22      253.54      7.58 o 
  -8   4   3      198.67      192.31      6.19 o 
  -7   4   3      265.47      368.40      8.78 o 
  -6   4   3       90.56       61.65      3.05 o 
  -5   4   3        0.19       -0.76      1.57 o 
  -4   4   3      845.48     1177.76     33.55 o 
  -3   4   3       57.12       70.36      5.27 o 
  -2   4   3        0.83        7.81      2.10 o 
  -1   4   3      230.22      413.23     13.43 o 
   0   4   3      322.99      438.97     17.79 o 
   1   4   3     2280.72     2914.80     72.51 o 
   2   4   3       53.26       24.07      2.78 o 
   3   4   3       29.65       53.10      3.45 o 
   4   4   3      117.16      132.10      5.01 o 
   5   4   3     1506.45     1649.65     31.04 o 
   6   4   3        8.81        6.61      1.90 o 
   7   4   3      354.08      383.57      9.77 o 
   8   4   3      222.99      224.53      8.01 o 
   9   4   3     1060.54     1123.68     26.59 o 
  10   4   3      245.16      232.80     10.01 o 
  11   4   3        0.43       -1.87      2.77 o 
  12   4   3       44.60       52.22      7.21 o 
  13   4   3        4.75        6.60      4.04 o 
  14   4   3      214.75      231.78     11.67 o 
  15   4   3       98.97       83.77      9.30 o 
  16   4   3      490.09      466.74     21.89 o 
 -17   5   3        1.08        0.44      5.09 o 
 -16   5   3        0.06       -3.10      3.33 o 
 -15   5   3      422.23      457.31     16.61 o 
 -14   5   3      218.77      255.02     11.45 o 
 -13   5   3        0.00        3.80      2.97 o 
 -12   5   3      986.67     1044.56     26.20 o 
 -11   5   3      452.61      475.59     14.25 o 
 -10   5   3      226.37      247.10      9.11 o 
  -9   5   3      839.60      777.32     19.08 o 
  -8   5   3      325.26      406.16     10.92 o 
  -7   5   3     1055.39     1180.35     26.56 o 
  -6   5   3      196.39      219.99      8.13 o 
  -5   5   3      679.79      736.14     19.87 o 
  -4   5   3      700.89      783.21     23.00 o 
  -3   5   3      247.29      225.50      8.03 o 
  -2   5   3      314.85      383.56     10.73 o 
  -1   5   3       24.57       38.79      3.10 o 
   0   5   3       49.00       58.22      4.08 o 
   1   5   3     1555.15     2083.69     56.54 o 
   2   5   3      845.48     1036.75     27.95 o 
   3   5   3      886.79     1142.26     28.19 o 
   4   5   3      466.21      451.08     13.36 o 
   5   5   3        0.06        0.96      1.62 o 
   6   5   3      296.62      277.77      8.15 o 
   7   5   3      122.35      136.61      5.76 o 
   8   5   3       26.83       26.59      3.24 o 
   9   5   3      250.80      251.73     10.09 o 
  10   5   3       29.55       32.33      4.46 o 
  11   5   3      927.80      958.56     26.48 o 
  12   5   3      119.31      142.92      8.31 o 
  13   5   3        4.78        5.05      4.23 o 
  14   5   3       76.08      100.52     12.59 o 
  15   5   3      685.79      782.36     26.43 o 
 -16   6   3       72.78       79.72      7.47 o 
 -15   6   3       91.54      111.24      8.11 o 
 -14   6   3       22.17       31.72      4.69 o 
 -13   6   3      707.68      764.22     21.10 o 
 -12   6   3      540.54      566.95     16.64 o 
 -11   6   3        0.93        0.54      2.50 o 
 -10   6   3     1626.69     1722.00     39.09 o 
  -9   6   3      790.48     1007.88     26.58 o 
  -8   6   3     1151.31     1244.49     32.46 o 
  -7   6   3       13.19       18.08      4.06 o 
  -6   6   3      150.06      162.55      7.43 o 
  -5   6   3      117.63      119.48      6.12 o 
  -4   6   3       29.71       47.30      3.35 o 
  -3   6   3      110.92      113.62      4.97 o 
  -2   6   3      101.28      133.26      5.32 o 
  -1   6   3     1649.42     1718.75     39.66 o 
   0   6   3        7.84       13.58      3.35 o 
   1   6   3        5.87       23.27      4.11 o 
   2   6   3     1992.34     1988.60     45.81 o 
   3   6   3     1059.93     1139.13     28.85 o 
   4   6   3       70.56       92.51      5.86 o 
   5   6   3      660.67      669.51     20.12 o 
   6   6   3        2.75        7.11      2.13 o 
   7   6   3      110.06      134.51      6.14 o 
   8   6   3       55.08       63.30      4.60 o 
   9   6   3      152.19      147.71      8.31 o 
  10   6   3     1348.82     1400.03     36.12 o 
  11   6   3       84.78       97.92      7.11 o 
  12   6   3        2.70       -0.59      3.44 o 
  13   6   3       37.75       46.87      7.63 o 
  14   6   3      122.51      122.66      9.27 o 
 -16   7   3      281.77      318.93     13.73 o 
 -15   7   3       13.94       13.16      4.45 o 
 -14   7   3      174.46      203.57     15.17 o 
 -13   7   3       16.83       24.45      4.05 o 
 -12   7   3      324.16      322.54     13.11 o 
 -11   7   3     1602.32     1719.30     42.93 o 
 -10   7   3      121.94      131.76      7.90 o 
  -9   7   3       48.42       69.34      5.73 o 
  -8   7   3      455.47      527.29     23.68 o 
  -7   7   3       34.11       39.67      4.31 o 
  -6   7   3     1363.29     1324.93     36.25 o 
  -5   7   3     1526.24     1600.33     36.91 o 
  -4   7   3     1756.93     1787.97     42.42 o 
  -3   7   3     2122.84     2070.39     48.17 o 
  -2   7   3     1036.19     1000.71     23.96 o 
  -1   7   3      244.45      265.50      9.07 o 
   0   7   3      677.58      661.71     17.69 o 
   1   7   3       20.65       29.76      3.99 o 
   2   7   3       36.20       42.10      5.99 o 
   3   7   3      577.32      550.85     18.45 o 
   4   7   3     3497.18     3340.85     81.56 o 
   5   7   3      190.60      196.00      9.23 o 
   6   7   3      234.36      263.48     11.14 o 
   7   7   3      592.95      605.50     17.84 o 
   8   7   3      342.56      353.33     12.65 o 
   9   7   3        1.13        2.33      2.50 o 
  10   7   3       37.76       38.06      5.01 o 
  11   7   3      366.09      389.88     15.76 o 
  12   7   3      112.82      156.70      9.85 o 
  13   7   3       27.23       35.06      7.13 o 
  14   7   3      386.45      406.98     17.70 o 
 -15   8   3       30.65       23.66     10.34 o 
 -14   8   3       23.54        3.71     11.05 o 
 -13   8   3      268.18      281.51     12.80 o 
 -12   8   3      421.63      438.83     16.09 o 
 -11   8   3       31.78       24.88      4.85 o 
 -10   8   3      278.72      287.38     11.85 o 
  -9   8   3      436.67      414.18     15.78 o 
  -8   8   3      970.32      928.36     27.51 o 
  -7   8   3       43.50       53.95      5.63 o 
  -6   8   3       20.00       15.06      4.12 o 
  -5   8   3     1910.03     1689.79     41.07 o 
  -4   8   3       50.12       29.11      5.67 o 
  -3   8   3       82.82       77.05      5.45 o 
  -2   8   3       38.91       41.70      4.30 o 
  -1   8   3      765.02      690.27     21.99 o 
   0   8   3       56.93       41.16      6.10 o 
   1   8   3     1267.54     1146.27     30.08 o 
   2   8   3        4.03        0.40      4.33 o 
   3   8   3      608.41      586.00     19.87 o 
   4   8   3      166.43      156.63      9.69 o 
   5   8   3        3.69        5.35      3.60 o 
   6   8   3      389.92      374.17     14.22 o 
   7   8   3       32.63       31.67      4.43 o 
   8   8   3        3.68        7.77      3.43 o 
   9   8   3       90.84       88.41      8.91 o 
  10   8   3      112.81      129.49     13.97 o 
  11   8   3       58.11       73.41     10.44 o 
  12   8   3       23.04       31.14     10.16 o 
  13   8   3       21.87       15.00      9.58 o 
 -13   9   3      128.67       99.65      9.77 o 
 -12   9   3        1.51        1.12      4.81 o 
 -11   9   3        1.34       -6.26      5.54 o 
 -10   9   3      520.75      545.90     20.49 o 
  -9   9   3      179.48      181.98     10.75 o 
  -8   9   3      334.46      340.65     15.71 o 
  -7   9   3      276.57      269.56     13.43 o 
  -6   9   3      225.02      227.06     12.02 o 
  -5   9   3      177.58      155.88      9.72 o 
  -4   9   3       31.63       48.92      6.64 o 
  -3   9   3       36.46       18.64      4.38 o 
  -2   9   3      111.59       85.44      8.27 o 
  -1   9   3      907.36      912.49     33.51 o 
   0   9   3      849.63      870.96     27.30 o 
   1   9   3      547.13      531.51     16.62 o 
   2   9   3      189.99      175.50      9.54 o 
   3   9   3      484.19      431.81     17.60 o 
   4   9   3       76.21      101.86      8.98 o 
   5   9   3       38.87       36.52      5.94 o 
   6   9   3       61.96       59.35      6.17 o 
   7   9   3        3.20       -5.28      3.81 o 
   8   9   3      479.46      488.70     24.71 o 
   9   9   3       27.83       35.46     10.93 o 
  10   9   3       96.42       92.19     11.23 o 
  11   9   3      129.77      131.92     14.39 o 
  12   9   3       50.91       49.68     11.00 o 
 -12  10   3      332.21      367.93     17.16 o 
 -11  10   3       50.03       69.00      7.29 o 
 -10  10   3        6.27       11.49      4.60 o 
  -9  10   3       59.72       73.70      8.12 o 
  -8  10   3        1.37        5.64      4.27 o 
  -7  10   3       87.70       95.52      8.80 o 
  -6  10   3      147.12      130.19      9.75 o 
  -5  10   3      369.08      343.78     15.79 o 
  -4  10   3       27.01       18.13      5.04 o 
  -3  10   3       86.94       98.74      8.35 o 
  -2  10   3      344.08      308.08     28.74 o 
  -1  10   3       55.51       67.46      7.84 o 
   0  10   3       82.87       69.07      8.02 o 
   1  10   3      324.14      300.40     15.72 o 
   2  10   3       49.06       56.09      7.12 o 
   3  10   3        1.14        3.18      3.85 o 
   4  10   3        0.00        2.23      3.69 o 
   5  10   3       18.14        1.21      2.64 o 
   6  10   3      328.56      324.54     21.24 o 
   7  10   3      167.36      153.73     14.32 o 
   8  10   3      193.66      176.05     14.35 o 
   9  10   3      230.65      237.55     22.08 o 
  10  10   3       51.27       48.80      9.72 o 
 -10  11   3      180.26      151.87     10.68 o 
  -9  11   3        0.79        1.34      4.23 o 
  -8  11   3      275.55      255.89     14.40 o 
  -7  11   3     1344.81     1278.60     41.36 o 
  -6  11   3       70.52       53.85      7.28 o 
  -5  11   3       30.02       25.51      5.78 o 
  -4  11   3      314.48      291.91     14.81 o 
  -3  11   3      362.88      327.20     17.77 o 
  -2  11   3      540.58      514.45     23.57 o 
  -1  11   3        1.82       -4.52      4.12 o 
   0  11   3      770.79      780.61     31.32 o 
   1  11   3      318.53      290.04     16.26 o 
   2  11   3        1.54       -6.22      3.58 o 
   3  11   3      125.45      131.12     12.77 o 
   4  11   3      144.97      132.65     18.63 o 
   5  11   3       59.13       43.30      9.29 o 
   6  11   3       29.28       42.98      9.04 o 
   7  11   3        0.12        5.88      6.14 o 
   8  11   3      100.65       98.01     16.58 o 
  -8  12   3       18.75       18.08      5.94 o 
  -7  12   3       15.99       17.95      6.19 o 
  -6  12   3       22.88       26.18      6.59 o 
  -5  12   3      161.65      170.61     12.58 o 
  -4  12   3      262.26      266.08     18.56 o 
  -3  12   3      105.98      108.12     11.12 o 
  -2  12   3       87.15       75.92      9.56 o 
  -1  12   3      476.29      516.18     24.16 o 
   0  12   3        9.25       17.06      6.07 o 
   1  12   3       28.70       21.15      6.19 o 
   2  12   3      131.07      141.83     11.99 o 
   3  12   3        2.00       -0.95      9.27 o 
   4  12   3       47.87       37.93      9.35 o 
   5  12   3      567.74      538.64     38.03 o 
   6  12   3        8.37        6.94      6.85 o 
  -3  13   3      518.78      546.04     33.39 o 
  -2  13   3      179.21      205.15     18.94 o 
  -1  13   3        0.26       -1.62      6.21 o 
   0  13   3       10.60       21.49      8.96 o 
   1  13   3       71.77       63.96     18.67 o 
 -18   0   4     1185.87     1335.65     52.82 o 
 -17   0   4      742.32      849.02     42.13 o 
 -16   0   4     1041.48     1069.05     42.45 o 
 -15   0   4       13.42       22.37      6.05 o 
 -14   0   4       40.70       34.77      6.06 o 
 -13   0   4     2803.41     2733.46     77.88 o 
 -12   0   4      606.17      591.22     21.18 o 
 -11   0   4     2219.03     2300.77     61.73 o 
 -10   0   4     3027.81     3112.29     97.77 o 
  -9   0   4      533.65      618.17     26.88 o 
  -8   0   4     5975.26     6521.46    265.83 o 
  -7   0   4    14228.40    14437.84    481.31 o 
  -6   0   4     3709.09     3980.12    123.97 o 
  -5   0   4     8622.69     8253.99    277.06 o 
  -4   0   4    15541.03    15289.13    470.05 o 
  -3   0   4     4446.46     4838.03    174.99 o 
  -2   0   4       14.35       43.72      3.77 o 
  -1   0   4    11415.28    10160.08    368.59 o 
   0   0   4    51123.48    44717.07   2329.08 o 
   1   0   4    43425.60    40683.61   2131.52 o 
   2   0   4    28449.56    28001.24    854.19 o 
   3   0   4      580.67      664.61     20.24 o 
   4   0   4      291.96      299.77     15.27 o 
   5   0   4     5149.41     5014.90    127.74 o 
   6   0   4       96.74       98.66      5.31 o 
   7   0   4      231.13      191.52      8.12 o 
   8   0   4     1075.22      929.97     32.46 o 
   9   0   4       22.00       10.81      3.23 o 
  10   0   4     1854.68     1720.46     49.86 o 
  11   0   4      858.78      788.33     26.44 o 
  12   0   4     2459.23     2008.90     68.47 o 
  13   0   4     2294.19     2169.51     74.25 o 
  14   0   4       73.27       69.24     11.14 o 
  15   0   4      300.49      338.94     22.66 o 
  16   0   4     1825.33     1680.26     74.78 o 
 -18   1   4       81.79       87.83      8.81 o 
 -17   1   4      406.30      409.80     17.16 o 
 -16   1   4        1.66        3.77      4.33 o 
 -15   1   4        6.97       17.51      5.23 o 
 -14   1   4     1045.34     1003.59     25.11 o 
 -13   1   4      181.94      174.31      8.61 o 
 -12   1   4     3590.28     3617.08     66.42 o 
 -11   1   4      793.57      829.99     21.59 o 
 -10   1   4     3082.39     3267.79     73.06 o 
  -9   1   4     1254.46     1257.53     28.01 o 
  -8   1   4      522.53      545.51     13.30 o 
  -7   1   4     8932.86    10439.69    236.74 o 
  -6   1   4     2224.91     2397.98     59.94 o 
  -5   1   4      278.85      324.64      9.51 o 
  -4   1   4      906.52      947.19     23.01 o 
  -3   1   4      774.01      789.89     21.19 o 
  -2   1   4    19550.98    17633.24    407.21 o 
  -1   1   4     6171.08     6063.14    155.01 o 
   0   1   4    14624.11    14501.13    524.55 o 
   1   1   4     6047.33     6175.16    193.02 o 
   2   1   4     1661.11     1703.03     57.77 o 
   3   1   4     4208.29     4404.80    100.46 o 
   4   1   4      256.78      340.17      7.85 o 
   5   1   4     1700.74     1766.03     36.89 o 
   6   1   4       28.73       32.02      2.27 o 
   7   1   4        0.21        1.10      1.63 o 
   8   1   4       51.84       48.16      3.29 o 
   9   1   4       30.57       36.18      3.11 o 
  10   1   4        4.82        8.62      2.90 o 
  11   1   4      487.93      383.96     11.95 o 
  12   1   4        3.81        8.45      3.55 o 
  13   1   4      775.35      722.03     23.26 o 
  14   1   4      290.89      241.31     13.32 o 
  15   1   4       37.55       37.17      6.00 o 
  16   1   4      165.00      190.34     14.43 o 
 -18   2   4      200.37      180.70     13.21 o 
 -17   2   4        2.02       12.28      5.40 o 
 -16   2   4       57.24       58.37      7.94 o 
 -15   2   4       24.14       18.29      5.42 o 
 -14   2   4      522.22      523.22     14.35 o 
 -13   2   4       59.26       70.16      6.02 o 
 -12   2   4      505.19      505.88     16.82 o 
 -11   2   4     5118.80     5144.44     92.44 o 
 -10   2   4      203.65      193.16      6.68 o 
  -9   2   4      186.09      179.66      6.12 o 
  -8   2   4      724.62      711.31     15.62 o 
  -7   2   4     1060.66     1252.17     24.65 o 
  -6   2   4      681.67      541.91     12.14 o 
  -5   2   4       52.13       77.48      4.50 o 
  -4   2   4        5.56       15.38      2.12 o 
  -3   2   4       29.95       67.45      4.54 o 
  -2   2   4     8525.64     9859.72    497.04 o 
  -1   2   4     6946.95     7679.34    407.77 o 
   0   2   4      198.71      173.90      6.48 o 
   1   2   4     1914.21     1832.99     63.74 o 
   2   2   4     1012.68      953.18     23.27 o 
   3   2   4      431.42      471.24     12.80 o 
   4   2   4      840.17      813.57     25.74 o 
   5   2   4      265.38      206.98      6.67 o 
   6   2   4     3300.54     3300.18     70.60 o 
   7   2   4      219.31      201.68      6.13 o 
   8   2   4       10.47       10.23      2.18 o 
   9   2   4     2439.98     2460.14     48.60 o 
  10   2   4        9.56       12.00      2.64 o 
  11   2   4       14.36       14.58      2.79 o 
  12   2   4      879.31      782.96     21.86 o 
  13   2   4      496.20      475.52     22.28 o 
  14   2   4        1.19        3.12      4.35 o 
  15   2   4      109.72      123.64      9.89 o 
  16   2   4        1.56       21.26      5.25 o 
 -18   3   4       60.01       68.32      9.48 o 
 -17   3   4        6.01        4.85      5.61 o 
 -16   3   4       50.75       65.64      7.00 o 
 -15   3   4        1.70        4.72      3.67 o 
 -14   3   4      463.42      412.21     12.60 o 
 -13   3   4       34.05       20.29      3.78 o 
 -12   3   4        6.02        8.83      3.17 o 
 -11   3   4       50.61       67.63      4.23 o 
 -10   3   4        0.08        0.08      1.91 o 
  -9   3   4       17.92       20.26      2.67 o 
  -8   3   4      136.03      196.38      6.52 o 
  -7   3   4      729.31      943.69     18.30 o 
  -6   3   4      999.68     1282.18     27.38 o 
  -5   3   4       23.41       36.14      2.35 o 
  -4   3   4     5347.69     6359.86    288.23 o 
  -3   3   4        6.63        8.59      4.36 o 
  -2   3   4        1.08        6.49      3.51 o 
  -1   3   4        0.42       17.14      3.31 o 
   0   3   4      136.67      126.81      6.04 o 
   1   3   4     3139.73     3554.24    107.99 o 
   2   3   4      287.83      254.35      7.58 o 
   3   3   4      458.18      504.78     12.11 o 
   4   3   4      278.49      311.14      9.12 o 
   5   3   4      614.81      691.80     16.80 o 
   6   3   4       21.19       29.45      2.77 o 
   7   3   4       41.76       42.39      3.49 o 
   8   3   4      205.41      235.12      8.08 o 
   9   3   4       27.92       31.32      3.06 o 
  10   3   4      794.12      719.07     18.79 o 
  11   3   4      183.24      156.61      6.72 o 
  12   3   4      156.02      141.54     10.08 o 
  13   3   4       62.56       49.18      6.71 o 
  14   3   4        2.48       13.78      6.15 o 
  15   3   4       99.22       72.83     14.63 o 
  16   3   4       35.66       39.03      9.72 o 
 -18   4   4      265.06      268.95     21.00 o 
 -17   4   4      278.13      325.98     23.62 o 
 -16   4   4      352.09      388.26     19.07 o 
 -15   4   4        0.86        5.01      3.65 o 
 -14   4   4      635.59      710.75     21.72 o 
 -13   4   4      951.27     1034.73     24.13 o 
 -12   4   4      619.38      694.50     17.37 o 
 -11   4   4     1841.35     1987.41     40.97 o 
 -10   4   4      469.49      520.58     12.61 o 
  -9   4   4     3037.59     3336.26     60.99 o 
  -8   4   4      109.98      108.77      4.43 o 
  -7   4   4        7.17       12.49      1.91 o 
  -6   4   4     2089.01     2120.57     67.45 o 
  -5   4   4      103.54      139.10      7.75 o 
  -4   4   4      514.23      732.85     31.78 o 
  -3   4   4     2334.31     2474.99     80.29 o 
  -2   4   4     3013.94     3247.57     98.01 o 
  -1   4   4      480.58      500.13     16.30 o 
   0   4   4     1220.32     1453.83     32.68 o 
   1   4   4      389.14      372.83     16.80 o 
   2   4   4       21.99       18.57      2.61 o 
   3   4   4       17.16       27.42      1.97 o 
   4   4   4     1049.22     1243.53     27.27 o 
   5   4   4      160.33      212.90      6.84 o 
   6   4   4      301.09      304.01     10.03 o 
   7   4   4      160.01      168.53      6.26 o 
   8   4   4       97.71      114.54      5.91 o 
   9   4   4     1229.18     1224.71     28.65 o 
  10   4   4        3.15        1.91      2.78 o 
  11   4   4       85.75       93.46      6.14 o 
  12   4   4      686.48      679.33     18.81 o 
  13   4   4       14.65       15.73      4.21 o 
  14   4   4     1008.43      990.23     35.05 o 
  15   4   4       64.92       73.37      8.80 o 
 -17   5   4       88.92       90.59      8.04 o 
 -16   5   4       12.57       25.25      5.03 o 
 -15   5   4      415.25      432.84     16.07 o 
 -14   5   4        2.61        1.80      3.16 o 
 -13   5   4      126.99      142.95      7.52 o 
 -12   5   4       94.81      105.12      6.89 o 
 -11   5   4      395.81      383.07     13.37 o 
 -10   5   4       37.94       43.51      4.23 o 
  -9   5   4        0.83        2.83      2.21 o 
  -8   5   4       17.26       11.27      2.24 o 
  -7   5   4      129.95      182.29      8.38 o 
  -6   5   4     1237.64     1313.33     38.51 o 
  -5   5   4     1760.38     2013.30     57.10 o 
  -4   5   4        7.05        8.99      2.14 o 
  -3   5   4      992.87      934.00     25.82 o 
  -2   5   4     1630.60     1732.29     43.71 o 
  -1   5   4      444.87      520.39     16.28 o 
   0   5   4     1412.03     1526.42     33.01 o 
   1   5   4     1343.81     1612.09     41.02 o 
   2   5   4     1025.20     1046.94     29.02 o 
   3   5   4     1880.48     2091.98     54.98 o 
   4   5   4     1361.52     1640.99     38.38 o 
   5   5   4     3766.22     4104.58     78.38 o 
   6   5   4      110.21      133.26      8.37 o 
   7   5   4      551.30      622.26     16.20 o 
   8   5   4      284.20      306.84     10.05 o 
   9   5   4      663.97      664.97     17.62 o 
  10   5   4      464.52      471.13     16.64 o 
  11   5   4        8.03       11.34      3.77 o 
  12   5   4        3.77        6.59      4.31 o 
  13   5   4      114.61      108.87      8.64 o 
  14   5   4        0.23       13.26      4.83 o 
  15   5   4       16.29       25.94      8.21 o 
 -16   6   4      191.38      215.85     11.20 o 
 -15   6   4      146.59      150.77      8.47 o 
 -14   6   4       52.50       75.36      6.07 o 
 -13   6   4      668.96      711.65     19.99 o 
 -12   6   4       30.83       30.83      4.75 o 
 -11   6   4        7.33       10.04      2.85 o 
 -10   6   4      217.78      251.44      9.14 o 
  -9   6   4       11.17       16.83      2.67 o 
  -8   6   4     1114.93     1062.40     28.28 o 
  -7   6   4     4743.24     5121.43    121.27 o 
  -6   6   4        5.70        4.83      2.27 o 
  -5   6   4      138.62      116.69      7.06 o 
  -4   6   4      750.02      748.78     17.74 o 
  -3   6   4      114.61       93.03      5.72 o 
  -2   6   4      187.13      204.80      6.94 o 
  -1   6   4      170.89      209.00     11.91 o 
   0   6   4      248.51      262.88      7.90 o 
   1   6   4     2843.15     3092.94     63.64 o 
   2   6   4      495.54      568.15     16.22 o 
   3   6   4     1215.30     1376.52     35.74 o 
   4   6   4     1181.83     1259.39     33.39 o 
   5   6   4      563.05      625.97     17.16 o 
   6   6   4      142.01      160.15      6.54 o 
   7   6   4      922.27      956.02     23.16 o 
   8   6   4      911.38      947.74     23.25 o 
   9   6   4      317.63      308.50     11.67 o 
  10   6   4     1275.58     1299.95     37.61 o 
  11   6   4      798.14      867.52     27.57 o 
  12   6   4      194.86      189.84     10.71 o 
  13   6   4      933.17      965.24     30.80 o 
  14   6   4      326.08      311.85     19.17 o 
 -16   7   4      223.55      244.74     13.40 o 
 -15   7   4        5.52       11.56      3.89 o 
 -14   7   4       16.41       16.43      4.07 o 
 -13   7   4      238.16      257.38     11.84 o 
 -12   7   4      469.25      492.42     21.23 o 
 -11   7   4      100.08      104.46      8.38 o 
 -10   7   4      130.42      186.55     11.27 o 
  -9   7   4       52.23       58.99      6.95 o 
  -8   7   4      396.73      372.10     13.12 o 
  -7   7   4      626.84      626.64     21.94 o 
  -6   7   4        2.32        1.72      2.35 o 
  -5   7   4       35.08       33.24      3.64 o 
  -4   7   4       72.33       64.96      5.33 o 
  -3   7   4      705.43      666.83     17.97 o 
  -2   7   4      333.89      300.34      9.38 o 
  -1   7   4        1.30        3.87      2.23 o 
   0   7   4      532.65      658.86     22.07 o 
   1   7   4        9.91        0.81      2.46 o 
   2   7   4      333.28      295.51      9.99 o 
   3   7   4      135.80      135.17      8.14 o 
   4   7   4     1688.98     1681.56     43.46 o 
   5   7   4     1543.46     1592.32     41.92 o 
   6   7   4       90.21      112.83      6.64 o 
   7   7   4      874.23      914.38     24.54 o 
   8   7   4       14.11       21.07      5.32 o 
   9   7   4       53.68       59.97      6.32 o 
  10   7   4      485.49      520.95     18.86 o 
  11   7   4        0.19        1.47      5.47 o 
  12   7   4      621.58      685.16     23.66 o 
  13   7   4       28.60       33.97      6.26 o 
 -15   8   4       58.05       78.71     15.03 o 
 -14   8   4      261.85      285.30     14.70 o 
 -13   8   4       90.88      111.22      9.40 o 
 -12   8   4       87.52       79.39      8.59 o 
 -11   8   4        6.09        1.86      4.27 o 
 -10   8   4      220.64      234.52     12.19 o 
  -9   8   4       62.62       60.43      7.43 o 
  -8   8   4        0.21       -0.24      3.30 o 
  -7   8   4      806.05      810.20     27.20 o 
  -6   8   4     1087.14     1059.64     31.33 o 
  -5   8   4      254.95      293.55     12.29 o 
  -4   8   4       11.50       13.90      6.22 o 
  -3   8   4      110.94       90.75      8.39 o 
  -2   8   4        9.78       13.61      4.40 o 
  -1   8   4      730.76      741.18     23.26 o 
   0   8   4        3.43        5.73      2.91 o 
   1   8   4       12.43       12.77      2.87 o 
   2   8   4        0.12        7.65      3.57 o 
   3   8   4       57.70       59.23      6.37 o 
   4   8   4       64.11       56.33      5.66 o 
   5   8   4        1.46        7.21      3.14 o 
   6   8   4      354.50      349.32     15.92 o 
   7   8   4      812.36      777.05     27.57 o 
   8   8   4       10.91        9.10      4.79 o 
   9   8   4        0.51        7.73      4.92 o 
  10   8   4      790.65      825.84     30.60 o 
  11   8   4       51.04       53.91     10.21 o 
  12   8   4       59.16      142.85     16.22 o 
 -14   9   4      119.39      152.01     11.44 o 
 -13   9   4       23.78       22.18     11.33 o 
 -12   9   4        4.82       10.23      4.69 o 
 -11   9   4      570.55      598.47     22.03 o 
 -10   9   4      144.34      145.32     10.11 o 
  -9   9   4      136.09      119.91      9.55 o 
  -8   9   4       61.15       67.18      7.24 o 
  -7   9   4        0.13       -1.99      3.50 o 
  -6   9   4      765.04      722.88     25.30 o 
  -5   9   4        2.20        1.53      3.53 o 
  -4   9   4       90.48      113.60     10.62 o 
  -3   9   4      150.81      173.62     10.15 o 
  -2   9   4       31.35       15.43      4.98 o 
  -1   9   4      341.33      374.48     17.54 o 
   0   9   4      132.12      143.97     10.22 o 
   1   9   4      608.02      592.34     29.45 o 
   2   9   4        8.54        9.51      3.82 o 
   3   9   4        9.44        8.91      4.18 o 
   4   9   4     1411.35     1300.04     45.03 o 
   5   9   4       89.14       84.49     14.73 o 
   6   9   4       10.55        3.01      4.40 o 
   7   9   4       17.13       24.51      5.99 o 
   8   9   4      243.07      241.50     16.77 o 
   9   9   4      183.75      226.96     17.27 o 
  10   9   4        6.64       47.65     24.51 o 
  11   9   4        8.97       -6.95      6.89 o 
 -12  10   4      186.49      207.64     12.69 o 
 -11  10   4      629.79      655.96     21.78 o 
 -10  10   4        0.04        3.20      4.16 o 
  -9  10   4      832.65      816.72     29.24 o 
  -8  10   4      267.17      253.60     13.75 o 
  -7  10   4      498.85      439.16     18.84 o 
  -6  10   4      692.98      679.77     25.02 o 
  -5  10   4        0.45       -2.65      3.76 o 
  -4  10   4        9.01       12.62      4.69 o 
  -3  10   4     1333.30     1301.30     46.18 o 
  -2  10   4       14.30       19.02      5.54 o 
  -1  10   4       61.66       63.14      7.77 o 
   0  10   4        0.78       -1.26      3.75 o 
   1  10   4        1.81        2.42      4.30 o 
   2  10   4        2.07        4.26      3.29 o 
   3  10   4      133.66      122.76      9.86 o 
   4  10   4      359.77      333.08     21.43 o 
   5  10   4      578.23      509.81     28.29 o 
   6  10   4      647.56      577.47     31.26 o 
   7  10   4      239.79      227.11     19.78 o 
   8  10   4      214.92      251.01     19.33 o 
   9  10   4      212.73      209.58     16.13 o 
 -10  11   4      227.54      215.86     13.68 o 
  -9  11   4      159.28      162.90     11.83 o 
  -8  11   4      205.75      191.60     12.56 o 
  -7  11   4      171.99      210.66     12.87 o 
  -6  11   4        2.37        0.84      4.17 o 
  -5  11   4      265.05      263.20     14.09 o 
  -4  11   4      182.84      200.99     13.96 o 
  -3  11   4      412.41      414.29     20.73 o 
  -2  11   4      671.72      664.32     28.15 o 
  -1  11   4      388.66      350.26     18.63 o 
   0  11   4     2597.15     2670.27     88.02 o 
   1  11   4      315.96      338.76     17.91 o 
   2  11   4        0.68       -2.83      5.06 o 
   3  11   4      327.84      316.59     21.38 o 
   4  11   4       12.10        6.55      6.60 o 
   5  11   4      186.18      164.65     15.63 o 
   6  11   4      107.03      106.51     13.13 o 
   7  11   4        4.93        7.07      6.55 o 
   8  11   4       86.29       85.04     12.88 o 
  -8  12   4        3.69        5.30      5.09 o 
  -7  12   4      372.60      357.96     17.97 o 
  -6  12   4        2.77        2.61      4.78 o 
  -5  12   4       20.38       27.46      7.07 o 
  -4  12   4       19.13       14.25      6.38 o 
  -3  12   4        9.72        7.53      5.36 o 
  -2  12   4      525.87      526.76     24.77 o 
  -1  12   4      122.68      126.05     11.57 o 
   0  12   4      623.70      638.92     27.99 o 
   1  12   4      181.15      129.03     14.41 o 
   2  12   4      697.56      655.86     35.15 o 
   3  12   4       16.37       13.08      7.61 o 
   4  12   4       37.34       23.16      8.52 o 
   5  12   4        0.45       10.48      6.96 o 
  -3  13   4      109.28      130.09     12.58 o 
  -2  13   4        1.28        4.23      5.52 o 
  -1  13   4      176.28      168.76     16.58 o 
   0  13   4        6.93        3.36      6.46 o 
   1  13   4       75.23       62.80     11.51 o 
 -19   1   5       68.80       58.32      8.83 o 
 -18   1   5       38.08       33.59      6.75 o 
 -17   1   5       10.74       16.72      7.89 o 
 -16   1   5       34.35       36.14      6.67 o 
 -15   1   5     1113.34     1114.18     33.19 o 
 -14   1   5      180.00      158.17      9.16 o 
 -13   1   5     1831.61     1731.74     37.48 o 
 -12   1   5     4496.30     4554.44     94.12 o 
 -11   1   5      263.38      263.17      8.87 o 
 -10   1   5       18.21       15.59      2.73 o 
  -9   1   5     4751.40     4577.34     86.52 o 
  -8   1   5      248.58      287.05      9.53 o 
  -7   1   5      356.00      508.64     16.32 o 
  -6   1   5        8.71       37.10      3.29 o 
  -5   1   5     2234.35     2209.13     48.92 o 
  -4   1   5      438.94      490.38     11.14 o 
  -3   1   5     4059.79     4047.72     79.67 o 
  -2   1   5      564.99      542.38     10.81 o 
  -1   1   5     2990.89     2633.08     62.16 o 
   0   1   5     6956.48     6844.89    163.28 o 
   1   1   5     2085.65     2328.09     65.01 o 
   2   1   5     8161.46     8627.47    241.28 o 
   3   1   5      532.45      427.30     11.87 o 
   4   1   5      958.50     1068.48     23.13 o 
   5   1   5      208.08      191.90      5.63 o 
   6   1   5     3155.83     2954.40     53.36 o 
   7   1   5      115.81      101.97      3.96 o 
   8   1   5      425.75      413.77     11.40 o 
   9   1   5     1297.70     1199.27     27.12 o 
  10   1   5      147.46      128.26      6.30 o 
  11   1   5      625.16      529.69     14.96 o 
  12   1   5        1.98        0.18      3.11 o 
  13   1   5      851.32      687.41     22.43 o 
  14   1   5       65.62       57.91      6.64 o 
  15   1   5      153.91      140.04     10.20 o 
  16   1   5       95.75      110.97     10.14 o 
 -18   2   5      206.76      208.43     12.24 o 
 -17   2   5        5.43        2.39      5.39 o 
 -16   2   5      523.62      511.65     19.71 o 
 -15   2   5       16.21       16.66      4.09 o 
 -14   2   5      166.81      155.62      8.76 o 
 -13   2   5     1145.86     1088.98     27.67 o 
 -12   2   5     1033.11     1043.43     22.75 o 
 -11   2   5     2855.59     2727.85     48.13 o 
 -10   2   5      473.11      524.55     12.54 o 
  -9   2   5      238.39      284.74      7.42 o 
  -8   2   5     1440.20     1701.01     29.94 o 
  -7   2   5        6.84        1.78      1.07 o 
  -6   2   5      474.76      427.78     13.37 o 
  -5   2   5       13.28        2.55      1.48 o 
  -4   2   5     1397.93     1584.67     69.19 o 
  -3   2   5     4895.06     5317.15    204.93 o 
  -2   2   5      426.80      440.20     14.21 o 
  -1   2   5     1144.13     1091.27     24.07 o 
   0   2   5     3039.98     2897.17     91.41 o 
   1   2   5      952.45     1077.50     28.71 o 
   2   2   5     2275.37     2183.50     51.08 o 
   3   2   5      705.07      655.31     17.08 o 
   4   2   5      235.95      280.42      8.40 o 
   5   2   5       84.95       98.94      4.49 o 
   6   2   5      599.87      704.86     14.97 o 
   7   2   5       54.31       64.39      3.58 o 
   8   2   5      618.50      593.28     15.18 o 
   9   2   5        8.89        4.10      2.37 o 
  10   2   5      187.24      166.12      6.45 o 
  11   2   5       10.68       19.43      3.68 o 
  12   2   5      110.74      116.14      7.71 o 
  13   2   5       41.20       44.41      5.59 o 
  14   2   5       39.41       45.41      6.16 o 
  15   2   5      445.50      474.93     21.00 o 
 -18   3   5       89.28      113.51     10.21 o 
 -17   3   5      146.50      174.38     14.17 o 
 -16   3   5     1049.45     1089.74     30.26 o 
 -15   3   5      108.96      102.28      7.25 o 
 -14   3   5      837.94      738.29     18.63 o 
 -13   3   5      741.08      725.67     17.98 o 
 -12   3   5     1055.29     1041.57     21.43 o 
 -11   3   5      192.23      201.73      6.70 o 
 -10   3   5      932.71     1009.74     19.72 o 
  -9   3   5       33.25       25.89      2.74 o 
  -8   3   5     1754.71     1864.96     34.93 o 
  -7   3   5     1473.19     1692.78     32.50 o 
  -6   3   5      838.39      980.48     20.67 o 
  -5   3   5     4184.43     4381.17     89.13 o 
  -4   3   5      202.43      197.31     16.07 o 
  -3   3   5     2439.89     2715.39     81.52 o 
  -2   3   5     2683.52     3107.25    161.95 o 
  -1   3   5      432.96      388.33     12.66 o 
   0   3   5      565.97      533.31     25.57 o 
   1   3   5     2644.83     2603.63     57.43 o 
   2   3   5      128.42      180.48      6.51 o 
   3   3   5        1.32        2.54      1.35 o 
   4   3   5     2990.68     3240.74     66.32 o 
   5   3   5      257.65      315.56     12.43 o 
   6   3   5      640.65      605.96     17.99 o 
   7   3   5       52.67       27.99      3.32 o 
   8   3   5      108.14      100.43      5.37 o 
   9   3   5      659.27      625.19     14.97 o 
  10   3   5      341.43      310.43      9.45 o 
  11   3   5       28.20       20.64      3.45 o 
  12   3   5      246.75      210.16      8.39 o 
  13   3   5      362.13      364.58     20.33 o 
  14   3   5      103.88       80.71     10.29 o 
  15   3   5       50.49       27.49      8.80 o 
 -18   4   5        5.83       14.62      5.26 o 
 -17   4   5       12.45       12.81      5.94 o 
 -16   4   5      462.30      459.71     16.61 o 
 -15   4   5        2.83        4.27      3.69 o 
 -14   4   5       44.16       37.18      5.14 o 
 -13   4   5      168.99      193.63      7.92 o 
 -12   4   5      582.62      614.49     15.77 o 
 -11   4   5      149.59      169.52      6.63 o 
 -10   4   5       15.63       14.89      2.60 o 
  -9   4   5       53.51       54.89      3.57 o 
  -8   4   5      382.83      409.16      9.81 o 
  -7   4   5       11.90       11.00      2.01 o 
  -6   4   5      322.58      296.97      9.09 o 
  -5   4   5      501.57      544.43     20.23 o 
  -4   4   5      192.07      218.19     10.76 o 
  -3   4   5     1616.74     1734.06     49.43 o 
  -2   4   5     2855.13     3106.97    121.27 o 
  -1   4   5       71.86       73.52      6.45 o 
   0   4   5     2502.61     2826.62     85.24 o 
   1   4   5       51.43       89.24      6.11 o 
   2   4   5      193.86      241.34      8.02 o 
   3   4   5      697.18      757.49     17.27 o 
   4   4   5       26.53       29.79      2.86 o 
   5   4   5      340.13      378.70     11.07 o 
   6   4   5     1527.00     1607.22     31.72 o 
   7   4   5      116.66      139.22      6.23 o 
   8   4   5      422.71      450.77     12.97 o 
   9   4   5        8.51        8.24      2.91 o 
  10   4   5        1.53        3.87      3.51 o 
  11   4   5        2.31        3.45      3.70 o 
  12   4   5       13.32       15.59      5.33 o 
  13   4   5      451.96      459.12     17.46 o 
  14   4   5       24.09       29.53      8.53 o 
  15   4   5        5.24       15.93      5.77 o 
 -17   5   5      188.67      204.52     11.12 o 
 -16   5   5      142.95      164.27      9.61 o 
 -15   5   5        9.20        5.98      4.34 o 
 -14   5   5        8.23        5.16      3.26 o 
 -13   5   5        1.53        5.68      3.89 o 
 -12   5   5      608.06      670.04     18.48 o 
 -11   5   5      314.00      366.60     11.76 o 
 -10   5   5     1007.05      997.91     24.35 o 
  -9   5   5     1623.28     1641.15     34.15 o 
  -8   5   5     1500.63     1691.53     37.01 o 
  -7   5   5      777.99      854.14     27.84 o 
  -6   5   5      886.64      943.24     24.38 o 
  -5   5   5     1878.51     1957.71     52.28 o 
  -4   5   5     1457.46     1479.46     31.60 o 
  -3   5   5      219.04      224.59      8.25 o 
  -2   5   5     1056.94     1129.98     35.85 o 
  -1   5   5      550.11      542.74     17.66 o 
   0   5   5      566.64      587.84     17.29 o 
   1   5   5     1014.58     1177.24     31.22 o 
   2   5   5     4802.78     5357.40    133.50 o 
   3   5   5      998.01      986.78     25.65 o 
   4   5   5       10.21        3.17      1.79 o 
   5   5   5      599.88      645.89     16.08 o 
   6   5   5     3500.96     3614.22     75.12 o 
   7   5   5     3765.89     4042.47     99.20 o 
   8   5   5       78.36       86.62      6.15 o 
   9   5   5      787.82      808.99     25.13 o 
  10   5   5      544.40      597.86     20.42 o 
  11   5   5      828.68      825.75     26.38 o 
  12   5   5      298.69      310.61     13.82 o 
  13   5   5      426.44      445.55     17.53 o 
  14   5   5      835.42      913.86     33.10 o 
 -17   6   5       95.43      108.17      8.51 o 
 -16   6   5       64.28       72.35      7.17 o 
 -15   6   5        2.18        1.24      3.44 o 
 -14   6   5      139.19      147.25      8.08 o 
 -13   6   5      237.55      259.98     10.32 o 
 -12   6   5        3.53        6.64      3.62 o 
 -11   6   5      189.03      198.14      8.37 o 
 -10   6   5     1179.07     1110.04     26.70 o 
  -9   6   5      860.92      956.83     24.30 o 
  -8   6   5      260.49      250.39     10.09 o 
  -7   6   5      534.00      538.65     19.68 o 
  -6   6   5      214.09      261.61      9.87 o 
  -5   6   5      309.36      247.58     11.44 o 
  -4   6   5      565.44      555.37     14.93 o 
  -3   6   5       11.63        3.30      1.55 o 
  -2   6   5     1439.19     1291.02     32.84 o 
  -1   6   5      553.30      594.04     18.68 o 
   0   6   5      304.67      281.47      7.15 o 
   1   6   5     1775.75     1942.23     41.11 o 
   2   6   5      116.86      116.09      6.06 o 
   3   6   5      399.48      449.11     14.56 o 
   4   6   5     1284.04     1323.14     34.87 o 
   5   6   5      216.15      226.05      7.81 o 
   6   6   5      148.51      155.27      7.18 o 
   7   6   5       88.08       92.29      8.51 o 
   8   6   5        0.45       -2.94      3.06 o 
   9   6   5       45.10       40.81      5.32 o 
  10   6   5       77.31       75.24      7.06 o 
  11   6   5      337.59      370.17     15.43 o 
  12   6   5      204.23      235.13     16.20 o 
  13   6   5       18.38       25.09      6.65 o 
  14   6   5       48.84       44.72      7.88 o 
 -16   7   5        2.03       -1.53      3.86 o 
 -15   7   5      901.30     1008.47     29.09 o 
 -14   7   5      253.83      265.43     13.69 o 
 -13   7   5       56.59       67.64      9.12 o 
 -12   7   5     2653.32     2676.03     66.84 o 
 -11   7   5        4.39        4.77      3.94 o 
 -10   7   5       88.62       69.55      6.95 o 
  -9   7   5     2860.54     2921.42     73.57 o 
  -8   7   5       88.28      107.36      6.69 o 
  -7   7   5      208.67      222.78      8.58 o 
  -6   7   5       43.28       46.47      5.15 o 
  -5   7   5     1251.87     1297.96     32.14 o 
  -4   7   5      688.26      642.09     17.72 o 
  -3   7   5      961.85      963.87     23.39 o 
  -2   7   5      182.71      136.30      6.51 o 
  -1   7   5       60.56       52.97      5.42 o 
   0   7   5     1530.30     1584.11     34.24 o 
   1   7   5      112.99      120.21      5.95 o 
   2   7   5      144.39      135.40      7.50 o 
   3   7   5      291.38      309.97     11.75 o 
   4   7   5      111.53      123.46      9.42 o 
   5   7   5     1042.95     1027.28     33.10 o 
   6   7   5     1382.52     1390.15     43.03 o 
   7   7   5        0.17        2.77      4.09 o 
   8   7   5     1045.56     1093.04     36.27 o 
   9   7   5     1241.37     1293.19     39.99 o 
  10   7   5        5.08        3.04      4.01 o 
  11   7   5      115.25      149.03     12.22 o 
  12   7   5       66.15       66.60      8.50 o 
  13   7   5       76.48       76.20      9.18 o 
 -15   8   5       50.82       57.82      9.81 o 
 -14   8   5      500.07      557.89     21.61 o 
 -13   8   5       43.64       32.66      6.74 o 
 -12   8   5       89.02       73.37      8.09 o 
 -11   8   5       15.16       13.17      7.61 o 
 -10   8   5      287.06      285.56     13.54 o 
  -9   8   5      476.79      490.72     25.64 o 
  -8   8   5      159.44      161.67     10.02 o 
  -7   8   5       60.76       61.29      7.02 o 
  -6   8   5      223.08      225.49     10.75 o 
  -5   8   5      296.18      321.03     13.84 o 
  -4   8   5      428.03      375.25     15.26 o 
  -3   8   5     3662.06     3256.07     88.04 o 
  -2   8   5     3301.25     3071.21    117.44 o 
  -1   8   5       98.55       77.10      9.65 o 
   0   8   5     1001.16     1020.99     35.93 o 
   1   8   5       11.70       16.33      4.29 o 
   2   8   5      331.38      307.30     14.61 o 
   3   8   5       70.27       60.21      6.57 o 
   4   8   5      681.38      684.28     26.89 o 
   5   8   5       61.38       75.30      7.40 o 
   6   8   5      225.39      203.26     11.82 o 
   7   8   5       50.11       32.99      6.27 o 
   8   8   5      253.95      249.30     13.91 o 
   9   8   5       79.32       72.16     10.01 o 
  10   8   5        9.94       -1.42      5.88 o 
  11   8   5      116.62      107.50     11.10 o 
  12   8   5      111.66      118.44     14.33 o 
 -14   9   5      587.19      653.86     24.66 o 
 -13   9   5      575.77      621.86     29.74 o 
 -12   9   5       21.29       14.09      8.23 o 
 -11   9   5       41.37       50.72      7.14 o 
 -10   9   5      810.09      805.67     26.45 o 
  -9   9   5       47.64       44.50      6.68 o 
  -8   9   5      676.98      716.72     25.76 o 
  -7   9   5      339.28      331.31     15.35 o 
  -6   9   5      542.49      506.39     19.79 o 
  -5   9   5     1819.72     1734.69     51.03 o 
  -4   9   5       67.54       69.74      6.88 o 
  -3   9   5       54.62       59.88      8.40 o 
  -2   9   5     1467.93     1539.50     52.12 o 
  -1   9   5      856.88      824.28     38.38 o 
   0   9   5      303.13      331.52     16.18 o 
   1   9   5      141.50      164.15     10.70 o 
   2   9   5      541.74      514.58     27.00 o 
   3   9   5      346.33      304.23     19.53 o 
   4   9   5      658.37      643.48     32.43 o 
   5   9   5      243.06      213.06     16.27 o 
   6   9   5      233.31      222.56     16.69 o 
   7   9   5      406.55      441.20     22.24 o 
   8   9   5      214.12      197.45     14.49 o 
   9   9   5       64.83       71.50     15.34 o 
  10   9   5      845.10      928.91     38.62 o 
  11   9   5        9.62       20.68     13.57 o 
 -12  10   5       27.87       37.58      7.17 o 
 -11  10   5      580.51      614.17     20.90 o 
 -10  10   5        3.31        4.59      4.61 o 
  -9  10   5      123.72      137.35     10.53 o 
  -8  10   5       68.17       57.12      7.54 o 
  -7  10   5     1094.10     1085.66     35.78 o 
  -6  10   5       39.18       39.01      6.40 o 
  -5  10   5        3.25        7.76      4.52 o 
  -4  10   5      398.15      387.76     17.08 o 
  -3  10   5       93.13      103.04      9.84 o 
  -2  10   5        4.35        1.15      4.29 o 
  -1  10   5       21.00       13.01      4.75 o 
   0  10   5      117.53      110.79     12.27 o 
   1  10   5        2.76        4.80      5.41 o 
   2  10   5       40.24       25.46      7.43 o 
   3  10   5        1.38        1.40      5.10 o 
   4  10   5      519.13      510.31     28.58 o 
   5  10   5        1.55        6.98      5.78 o 
   6  10   5        9.44        6.69      6.23 o 
   7  10   5        9.49        5.84     18.80 o 
   8  10   5       20.14       25.91      9.45 o 
   9  10   5       21.39        3.64     23.83 o 
 -10  11   5       15.73       18.82      6.15 o 
  -9  11   5       81.51       91.45      9.63 o 
  -8  11   5       60.35       65.45      8.42 o 
  -7  11   5      669.58      664.86     25.62 o 
  -6  11   5       53.76       57.11      7.72 o 
  -5  11   5      268.69      261.84     14.33 o 
  -4  11   5      312.25      307.23     17.42 o 
  -3  11   5       46.38       50.66      8.05 o 
  -2  11   5       37.17       44.58      7.70 o 
  -1  11   5        9.79        9.75      7.70 o 
   0  11   5      198.25      208.12     17.15 o 
   1  11   5        0.14        1.91      5.75 o 
   2  11   5      451.24      450.51     26.72 o 
   3  11   5       64.24       56.83     10.36 o 
   4  11   5       16.14        8.73      6.59 o 
   5  11   5      210.59      190.16     17.03 o 
   6  11   5       34.41       38.49      9.26 o 
   7  11   5      252.21      230.98     19.26 o 
  -8  12   5      134.98      138.75     11.61 o 
  -7  12   5      641.87      619.24     25.18 o 
  -6  12   5      237.22      245.28     14.52 o 
  -5  12   5      166.60      189.14     23.46 o 
  -4  12   5       98.40       99.36     16.72 o 
  -3  12   5       19.74       34.45      7.45 o 
  -2  12   5      323.48      306.12     17.95 o 
  -1  12   5        0.07       -0.48      5.95 o 
   0  12   5      122.80      101.13     12.88 o 
   1  12   5      546.74      516.41     30.11 o 
   2  12   5      102.85       97.56     13.20 o 
   3  12   5       13.11       15.71      7.82 o 
   4  12   5      335.35      314.24     22.83 o 
   5  12   5      217.64      176.98     17.53 o 
  -2  13   5       22.20       28.93      8.93 o 
  -1  13   5       28.44       29.21      9.09 o 
 -18   0   6       77.59       73.74     24.00 o 
 -17   0   6     1398.84     1506.99     56.47 o 
 -16   0   6       70.41       73.66     12.03 o 
 -15   0   6       12.02        7.90      5.12 o 
 -14   0   6     1143.43     1101.27     35.74 o 
 -13   0   6      173.70      156.37      9.92 o 
 -12   0   6     2051.93     1920.56     52.61 o 
 -11   0   6      506.86      554.48     18.53 o 
 -10   0   6       91.40       93.24      9.63 o 
  -9   0   6      832.57      827.80     22.02 o 
  -8   0   6     5686.76     5817.59    161.22 o 
  -7   0   6       26.17       27.33      2.64 o 
  -6   0   6     3147.75     3117.73     64.01 o 
  -5   0   6     5588.24     5577.95    134.14 o 
  -4   0   6     3253.76     3065.79     74.28 o 
  -3   0   6      872.68      695.28     17.98 o 
  -2   0   6     8369.86     7551.45    205.83 o 
  -1   0   6      703.63      567.08     23.39 o 
   0   0   6     3350.49     3219.19     99.14 o 
   1   0   6    11677.37    11586.84    361.42 o 
   2   0   6     1914.73     2108.73     65.98 o 
   3   0   6     6844.88     7692.21    194.07 o 
   4   0   6    12020.70    11655.66    293.04 o 
   5   0   6      798.21      916.49     29.06 o 
   6   0   6     1405.92     1354.30     36.46 o 
   7   0   6     4353.19     3900.84    105.27 o 
   8   0   6      836.74      688.27     22.45 o 
   9   0   6     2552.30     2004.62     57.22 o 
  10   0   6      453.96      405.45     15.98 o 
  11   0   6      171.94      137.98     15.14 o 
  12   0   6     2307.87     1895.09     69.46 o 
  13   0   6     2191.53     1885.78     65.92 o 
  14   0   6     1382.50     1120.05     59.28 o 
  15   0   6     1005.05      902.11     45.02 o 
 -19   1   6        0.21       19.01      7.91 o 
 -18   1   6      438.95      435.79     20.98 o 
 -17   1   6       14.87       13.93      6.83 o 
 -16   1   6       66.71       64.83      8.04 o 
 -15   1   6      369.08      346.79     14.50 o 
 -14   1   6      327.03      317.06     12.05 o 
 -13   1   6       39.52       42.63      4.24 o 
 -12   1   6     2037.53     2028.05     43.09 o 
 -11   1   6      103.31      115.84      4.99 o 
 -10   1   6      412.18      383.08      9.30 o 
  -9   1   6      124.01      180.73      4.98 o 
  -8   1   6      962.99      962.82     22.56 o 
  -7   1   6       36.12       72.88      3.34 o 
  -6   1   6     8634.82     9289.91    291.09 o 
  -5   1   6      715.51      714.86     16.00 o 
  -4   1   6     6194.15     6092.81    108.18 o 
  -3   1   6      635.78      529.51      9.63 o 
  -2   1   6      936.21      900.82     16.54 o 
  -1   1   6     2291.05     2214.00     45.56 o 
   0   1   6     2053.19     1962.37     47.85 o 
   1   1   6     5291.85     5358.16    115.31 o 
   2   1   6     1606.26     1760.38     44.31 o 
   3   1   6     2437.68     2456.99     50.17 o 
   4   1   6     1547.70     1560.67     32.89 o 
   5   1   6      104.56      114.56      4.30 o 
   6   1   6      943.11      932.39     18.02 o 
   7   1   6       10.14       23.20      2.55 o 
   8   1   6      349.36      294.42      8.38 o 
   9   1   6       58.24       35.85      3.75 o 
  10   1   6       19.08        1.18      2.60 o 
  11   1   6      792.50      644.25     18.61 o 
  12   1   6       56.76       54.33      5.77 o 
  13   1   6      168.10      171.93      9.53 o 
  14   1   6      510.10      399.55     15.93 o 
  15   1   6      673.26      642.27     25.67 o 
 -19   2   6      161.43      148.83     11.13 o 
 -18   2   6      360.09      354.15     18.56 o 
 -17   2   6       34.57       24.26      6.89 o 
 -16   2   6      573.68      583.05     20.96 o 
 -15   2   6      440.93      469.27     17.72 o 
 -14   2   6      105.10      101.56      6.09 o 
 -13   2   6      439.44      425.96     18.38 o 
 -12   2   6      268.57      319.81     12.28 o 
 -11   2   6      651.29      637.43     13.94 o 
 -10   2   6     1403.91     1305.54     24.43 o 
  -9   2   6      461.44      465.10     10.36 o 
  -8   2   6      297.75      275.51      6.90 o 
  -7   2   6      302.48      282.54      6.63 o 
  -6   2   6        8.25        1.26      1.26 o 
  -5   2   6      269.27      279.09      7.24 o 
  -4   2   6      286.48      234.55      6.08 o 
  -3   2   6     1811.24     1988.31     43.19 o 
  -2   2   6      365.81      373.95     10.35 o 
  -1   2   6     1586.62     1666.46     45.11 o 
   0   2   6        0.28        4.56      1.44 o 
   1   2   6     2559.79     2630.48     63.87 o 
   2   2   6      173.60      134.81      6.50 o 
   3   2   6     2016.50     1974.91     46.79 o 
   4   2   6        0.12        1.78      1.52 o 
   5   2   6     1445.45     1358.80     35.13 o 
   6   2   6      883.02      944.73     19.38 o 
   7   2   6       52.78       59.83      3.47 o 
   8   2   6     1418.57     1295.59     27.07 o 
   9   2   6       12.54        8.57      2.56 o 
  10   2   6       86.08       77.83      5.16 o 
  11   2   6      535.09      470.34     14.83 o 
  12   2   6      229.16      198.21      9.92 o 
  13   2   6      141.12      117.71      9.39 o 
  14   2   6       69.11       84.06      9.38 o 
  15   2   6      628.47      602.75     24.90 o 
 -18   3   6        2.66       12.64      5.41 o 
 -17   3   6       18.64       22.14      7.88 o 
 -16   3   6      122.00      123.80      8.99 o 
 -15   3   6      250.39      268.79     10.68 o 
 -14   3   6      258.03      263.70      9.70 o 
 -13   3   6     1107.89     1029.24     22.15 o 
 -12   3   6      743.85      747.32     17.04 o 
 -11   3   6      688.91      742.12     15.66 o 
 -10   3   6     1520.70     1565.97     28.68 o 
  -9   3   6       16.39       12.01      1.90 o 
  -8   3   6      144.64      141.28      5.09 o 
  -7   3   6      398.65      421.47      9.91 o 
  -6   3   6       33.63       45.35      2.90 o 
  -5   3   6     1750.47     1975.10     47.37 o 
  -4   3   6     1001.62     1080.19     27.09 o 
  -3   3   6        9.57        8.96      2.45 o 
  -2   3   6     1821.73     1914.29     94.71 o 
  -1   3   6      370.19      430.36     16.08 o 
   0   3   6      268.66      305.73      8.90 o 
   1   3   6        2.85        2.88      1.24 o 
   2   3   6       17.58       15.88      2.09 o 
   3   3   6      405.43      374.39      9.86 o 
   4   3   6       96.71       75.99      4.00 o 
   5   3   6      294.29      305.74     12.95 o 
   6   3   6      230.67      240.11      7.66 o 
   7   3   6      300.23      314.78      9.42 o 
   8   3   6      241.19      214.61      7.02 o 
   9   3   6      153.45      139.48      5.82 o 
  10   3   6        2.30        2.63      4.13 o 
  11   3   6       46.92       46.59      5.20 o 
  12   3   6       32.00       30.17      7.00 o 
  13   3   6        6.73        6.36      5.60 o 
  14   3   6        1.14        4.53      5.08 o 
  15   3   6      229.93      194.87     16.31 o 
 -18   4   6      450.63      491.06     22.11 o 
 -17   4   6        8.02        9.51      5.48 o 
 -16   4   6      806.21      893.53     26.39 o 
 -15   4   6     1441.42     1444.42     38.11 o 
 -14   4   6       64.95       81.05      5.71 o 
 -13   4   6        3.24        3.99      2.87 o 
 -12   4   6     2454.18     2528.48     47.76 o 
 -11   4   6     1188.12     1224.05     24.22 o 
 -10   4   6      863.39      846.99     18.14 o 
  -9   4   6      839.20      870.19     18.20 o 
  -8   4   6        7.26        2.89      1.84 o 
  -7   4   6      571.72      558.06     16.56 o 
  -6   4   6       28.74       23.83      3.10 o 
  -5   4   6      532.28      548.28     13.48 o 
  -4   4   6      263.79      287.13     12.01 o 
  -3   4   6     3122.09     3331.45    126.08 o 
  -2   4   6     2027.13     2334.69     54.86 o 
  -1   4   6      243.61      237.99      9.04 o 
   0   4   6     3977.92     4541.73    135.21 o 
   1   4   6     1701.32     2114.04     73.23 o 
   2   4   6      355.35      287.13      7.53 o 
   3   4   6      132.28      117.98      4.78 o 
   4   4   6       74.58      112.03      5.18 o 
   5   4   6     1792.17     1752.65     44.23 o 
   6   4   6        1.10        2.19      1.89 o 
   7   4   6      106.67      125.01      8.83 o 
   8   4   6     1383.26     1412.63     35.04 o 
   9   4   6        4.73       -0.86      2.98 o 
  10   4   6        0.40       -2.37      3.21 o 
  11   4   6     1069.79     1087.82     29.27 o 
  12   4   6       92.96      104.14      7.97 o 
  13   4   6       12.08        3.37      5.32 o 
  14   4   6       52.29       45.04      8.90 o 
 -17   5   6      197.01      222.30     11.56 o 
 -16   5   6      239.95      280.23     12.68 o 
 -15   5   6        0.37       -0.28      3.08 o 
 -14   5   6      124.29      134.79      7.58 o 
 -13   5   6        2.52        1.90      2.90 o 
 -12   5   6      584.50      602.25     17.00 o 
 -11   5   6      209.26      182.88      7.78 o 
 -10   5   6     1478.98     1575.89     35.69 o 
  -9   5   6     2673.60     2742.15     58.45 o 
  -8   5   6     1853.47     1867.35     44.44 o 
  -7   5   6      429.49      445.59     17.28 o 
  -6   5   6     2156.99     2206.90     57.22 o 
  -5   5   6      161.57      192.14      8.67 o 
  -4   5   6     1959.63     1912.60     49.52 o 
  -3   5   6     1902.16     1887.03     66.58 o 
  -2   5   6        0.52       -0.27      2.51 o 
  -1   5   6      220.02      171.36      8.81 o 
   0   5   6      584.78      618.90     20.91 o 
   1   5   6        0.51        9.04      2.37 o 
   2   5   6      314.66      356.82     12.81 o 
   3   5   6       78.86       86.47      4.62 o 
   4   5   6       16.21       10.43      2.98 o 
   5   5   6      578.43      597.92     18.57 o 
   6   5   6      286.28      306.65     13.27 o 
   7   5   6        0.00        0.81      2.42 o 
   8   5   6      153.94      175.77      9.25 o 
   9   5   6      414.67      411.62     15.44 o 
  10   5   6        6.17        8.58      4.12 o 
  11   5   6      855.34      828.77     26.45 o 
  12   5   6      615.98      635.68     25.14 o 
  13   5   6       41.45       53.49      7.86 o 
  14   5   6       28.81       22.69      7.92 o 
 -17   6   6      361.46      423.78     17.94 o 
 -16   6   6      295.96      300.62     14.48 o 
 -15   6   6       43.81       58.30      5.86 o 
 -14   6   6     1137.50     1217.86     30.49 o 
 -13   6   6      139.74      161.73      8.68 o 
 -12   6   6       16.85       18.44      3.92 o 
 -11   6   6      246.06      252.60     10.27 o 
 -10   6   6        6.89       16.86      3.86 o 
  -9   6   6     1820.19     1693.53     42.49 o 
  -8   6   6       20.90        7.50      3.51 o 
  -7   6   6     1475.10     1425.66     45.46 o 
  -6   6   6      149.55      157.89      7.02 o 
  -5   6   6      472.43      476.27     15.16 o 
  -4   6   6     1850.94     1804.82     45.03 o 
  -3   6   6      835.84      737.85     19.00 o 
  -2   6   6        0.11        5.69      2.32 o 
  -1   6   6     2427.24     2593.77     55.52 o 
   0   6   6      296.23      267.23      7.76 o 
   1   6   6     3440.80     3417.86     78.36 o 
   2   6   6     1102.95     1238.67     32.45 o 
   3   6   6      636.13      714.87     23.81 o 
   4   6   6     4865.87     4844.10    130.85 o 
   5   6   6      218.76      218.79     11.43 o 
   6   6   6        4.17        2.71      3.61 o 
   7   6   6     2300.12     2486.54     64.85 o 
   8   6   6        0.66        1.84      3.38 o 
   9   6   6      306.42      299.41     12.93 o 
  10   6   6       66.87       69.54      7.38 o 
  11   6   6      569.12      634.73     30.55 o 
  12   6   6       16.56       33.45      8.59 o 
  13   6   6       16.03        8.31      5.35 o 
 -16   7   6       86.03      109.18     11.12 o 
 -15   7   6       46.51       71.01      8.12 o 
 -14   7   6        5.34       10.77      7.49 o 
 -13   7   6        0.50       -4.41      5.43 o 
 -12   7   6      122.73      144.86      9.93 o 
 -11   7   6     1158.44     1105.44     35.87 o 
 -10   7   6       68.77       76.89      7.14 o 
  -9   7   6        0.34       12.60      4.41 o 
  -8   7   6      364.58      319.76     13.86 o 
  -7   7   6       96.76       77.79      6.40 o 
  -6   7   6        0.00       -2.28      2.37 o 
  -5   7   6      562.50      467.91     16.19 o 
  -4   7   6      361.64      308.76     12.06 o 
  -3   7   6        0.28       -2.10      2.18 o 
  -2   7   6       44.26       36.11      4.26 o 
  -1   7   6     1364.52     1373.90     36.43 o 
   0   7   6      418.52      451.04     17.12 o 
   1   7   6      493.16      423.09     17.40 o 
   2   7   6     2308.05     2138.34     58.23 o 
   3   7   6        1.28        4.78      3.58 o 
   4   7   6       14.34       14.95      4.29 o 
   5   7   6     1698.68     1713.17     50.99 o 
   6   7   6     1413.48     1409.32     43.59 o 
   7   7   6      119.28      118.82      9.29 o 
   8   7   6       43.25       51.08      7.24 o 
   9   7   6        4.97        2.25      3.68 o 
  10   7   6      731.26      805.11     26.07 o 
  11   7   6      110.41      119.00      9.07 o 
  12   7   6       13.43       14.95      6.01 o 
 -15   8   6       79.40      103.24     11.10 o 
 -14   8   6      469.58      498.02     20.16 o 
 -13   8   6       13.51       15.58      5.18 o 
 -12   8   6        0.83        4.46      8.39 o 
 -11   8   6     1095.80     1125.97     34.22 o 
 -10   8   6      549.07      588.59     25.03 o 
  -9   8   6       68.31       60.76      6.67 o 
  -8   8   6      478.45      501.24     19.44 o 
  -7   8   6      524.54      498.29     18.04 o 
  -6   8   6       16.22       29.32      8.82 o 
  -5   8   6      901.55      792.28     26.34 o 
  -4   8   6       16.35       31.99      6.78 o 
  -3   8   6      136.92      155.24     17.18 o 
  -2   8   6      862.89      844.24     30.94 o 
  -1   8   6     1034.74     1027.97     30.32 o 
   0   8   6       10.30       11.33      3.82 o 
   1   8   6       68.01       62.54      8.59 o 
   2   8   6       23.59       14.20      5.11 o 
   3   8   6        2.24       -2.50      5.14 o 
   4   8   6      356.35      351.42     18.37 o 
   5   8   6       56.26       56.89      8.05 o 
   6   8   6        5.14        8.58      5.50 o 
   7   8   6      145.56      128.80     12.70 o 
   8   8   6       41.22       33.76      9.29 o 
   9   8   6       23.54       24.89      9.13 o 
  10   8   6       54.71       40.53     11.89 o 
  11   8   6       15.52        6.87      9.47 o 
 -14   9   6      839.21      899.67     30.70 o 
 -13   9   6       13.20        9.14      6.08 o 
 -12   9   6       47.61       34.27      8.22 o 
 -11   9   6       48.74       47.78      7.08 o 
 -10   9   6      859.47      851.05     27.58 o 
  -9   9   6       89.58       93.80      8.61 o 
  -8   9   6      381.45      326.99     15.47 o 
  -7   9   6      793.94      745.46     26.35 o 
  -6   9   6        2.40        0.95      3.49 o 
  -5   9   6       29.16       19.22      4.70 o 
  -4   9   6      224.88      189.20     10.79 o 
  -3   9   6      122.64      106.62     11.72 o 
  -2   9   6      105.23      106.59      9.10 o 
  -1   9   6        7.29       -0.15      4.02 o 
   0   9   6      388.07      366.25     22.26 o 
   1   9   6       41.86       45.56      8.05 o 
   2   9   6      107.96       92.54     10.84 o 
   3   9   6      129.50      149.40     13.65 o 
   4   9   6      156.28      137.27     13.55 o 
   5   9   6       25.83       28.92      7.85 o 
   6   9   6      255.96      224.75     15.31 o 
   7   9   6       13.29       16.12      8.37 o 
   8   9   6       11.19       10.95      5.75 o 
   9   9   6       32.63       28.95      8.60 o 
  10   9   6      275.88      263.46     23.78 o 
 -12  10   6      299.06      298.38     13.92 o 
 -11  10   6       85.42      102.19      9.85 o 
 -10  10   6      549.09      521.24     21.91 o 
  -9  10   6       10.70       11.19      5.07 o 
  -8  10   6        0.18        0.50      3.97 o 
  -7  10   6      464.58      486.36     20.25 o 
  -6  10   6        0.24       -1.50      3.90 o 
  -5  10   6      203.27      179.74     11.43 o 
  -4  10   6       92.75      115.82      9.26 o 
  -3  10   6     2051.13     1968.29     65.91 o 
  -2  10   6      450.50      422.32     25.18 o 
  -1  10   6       14.77       25.30      7.94 o 
   0  10   6     1940.05     1801.10     74.91 o 
   1  10   6       61.20       68.32     10.34 o 
   2  10   6       71.29       62.53     10.31 o 
   3  10   6      932.51      915.14     43.56 o 
   4  10   6      201.55      188.58     16.60 o 
   5  10   6      496.07      550.34     64.18 o 
   6  10   6       51.10       58.62     10.55 o 
   7  10   6      207.74      190.89     15.34 o 
   8  10   6     1014.15      967.02     40.53 o 
   9  10   6       11.04      191.27     17.88 o 
 -11  11   6        7.12        7.51      5.91 o 
 -10  11   6        3.86        2.01      4.79 o 
  -9  11   6       19.40       19.62      6.05 o 
  -8  11   6      115.98       92.80      9.40 o 
  -7  11   6      147.60      160.98     11.56 o 
  -6  11   6        4.06        1.80      4.42 o 
  -5  11   6       15.29       25.81      5.94 o 
  -4  11   6      697.20      684.85     29.22 o 
  -3  11   6       27.02       23.60      6.78 o 
  -2  11   6        2.35        6.13      6.49 o 
  -1  11   6      500.87      490.93     28.26 o 
   0  11   6       18.33       12.51      6.86 o 
   1  11   6       69.03       47.96      9.88 o 
   2  11   6     1230.49     1195.05     92.76 o 
   3  11   6        1.50       -0.90      5.43 o 
   4  11   6      153.12      132.35     14.72 o 
   5  11   6       36.03       25.73      8.78 o 
   6  11   6       47.82      123.07     39.39 o 
   7  11   6       19.99       18.92      8.65 o 
  -8  12   6      288.22      287.64     16.20 o 
  -7  12   6       28.91       23.08      6.62 o 
  -6  12   6       14.20       11.95      5.96 o 
  -5  12   6      371.98      394.40     21.16 o 
  -4  12   6        2.22        1.53      5.12 o 
  -3  12   6      283.91      301.82     22.11 o 
  -2  12   6       47.54       48.25     10.34 o 
  -1  12   6        3.56       -1.37      5.95 o 
   0  12   6       28.99       15.51      7.37 o 
   1  12   6      204.73      175.06     22.41 o 
   2  12   6        2.22        0.40      6.14 o 
   3  12   6       78.93       78.45     12.55 o 
   4  12   6      168.26      180.92     17.82 o 
 -19   1   7      419.81      461.62     22.20 o 
 -18   1   7      451.81      488.56     19.34 o 
 -17   1   7      171.89      186.19     15.04 o 
 -16   1   7     1055.27     1049.20     31.98 o 
 -15   1   7      370.75      349.73     14.37 o 
 -14   1   7        0.19       -1.65      2.56 o 
 -13   1   7      965.22      940.54     20.42 o 
 -12   1   7        4.48        7.33      3.48 o 
 -11   1   7     1758.76     1765.10     32.51 o 
 -10   1   7      587.41      562.48     11.15 o 
  -9   1   7        3.02        1.84      1.46 o 
  -8   1   7       35.30       44.49      2.57 o 
  -7   1   7        0.25        1.87      1.30 o 
  -6   1   7       61.22       97.33      4.68 o 
  -5   1   7     1070.90      965.91     19.37 o 
  -4   1   7     3957.69     3905.45     66.66 o 
  -3   1   7     1532.46     1397.16     23.25 o 
  -2   1   7     3480.68     3197.31     53.86 o 
  -1   1   7     8860.20     8332.59    168.25 o 
   0   1   7     1127.17     1016.85     25.65 o 
   1   1   7        2.74        0.74      1.27 o 
   2   1   7     6183.07     5846.97    126.55 o 
   3   1   7     1510.25     1642.80     35.69 o 
   4   1   7        1.52        4.67      1.68 o 
   5   1   7     5285.84     5131.37     95.34 o 
   6   1   7      275.80      229.56      6.20 o 
   7   1   7     1310.50     1188.68     26.35 o 
   8   1   7      887.90      776.66     18.74 o 
   9   1   7      547.28      488.26     13.49 o 
  10   1   7        0.36       -0.81      2.51 o 
  11   1   7       50.57       49.27      5.19 o 
  12   1   7      235.05      219.30     12.02 o 
  13   1   7      210.07      202.79     12.02 o 
  14   1   7      666.44      590.95     32.89 o 
  15   1   7      353.84      272.63     18.04 o 
 -19   2   7       46.93       59.97      9.51 o 
 -18   2   7      188.35      197.57     11.91 o 
 -17   2   7        2.65        7.98      6.28 o 
 -16   2   7        0.03        4.55      3.70 o 
 -15   2   7      122.07      111.52      7.37 o 
 -14   2   7       30.14       29.04      4.61 o 
 -13   2   7      833.63      900.83     20.99 o 
 -12   2   7     1159.48     1217.83     29.50 o 
 -11   2   7     2407.42     2244.31     40.02 o 
 -10   2   7      941.47      895.78     16.97 o 
  -9   2   7      678.44      665.65     12.99 o 
  -8   2   7      248.33      210.02      5.91 o 
  -7   2   7      899.90      873.82     19.72 o 
  -6   2   7     7282.90     8022.56    152.66 o 
  -5   2   7      112.12       78.27      5.03 o 
  -4   2   7      350.71      289.01      7.41 o 
  -3   2   7      539.62      488.02     11.05 o 
  -2   2   7      974.53      877.31     18.75 o 
  -1   2   7     3767.37     3750.82     81.83 o 
   0   2   7      688.52      709.67     21.34 o 
   1   2   7      694.53      689.65     18.44 o 
   2   2   7      583.88      573.18     16.09 o 
   3   2   7      805.51      871.61     22.31 o 
   4   2   7      181.61      204.97      6.73 o 
   5   2   7      157.84      154.50      5.44 o 
   6   2   7      587.19      624.55     13.75 o 
   7   2   7      973.26      929.58     20.10 o 
   8   2   7     1484.18     1349.56     28.16 o 
   9   2   7      174.83      196.11      6.97 o 
  10   2   7      209.34      168.99      8.39 o 
  11   2   7      530.17      481.03     19.33 o 
  12   2   7        0.81       -0.21      4.29 o 
  13   2   7       48.10       38.79      6.13 o 
  14   2   7       11.77       12.86      5.61 o 
  15   2   7      365.51      375.96     22.23 o 
 -18   3   7       16.41       12.84      7.10 o 
 -17   3   7      389.64      433.62     19.66 o 
 -16   3   7      391.82      388.91     14.64 o 
 -15   3   7       18.48       24.97      4.68 o 
 -14   3   7     1158.18     1178.97     26.68 o 
 -13   3   7      115.83      109.05      5.90 o 
 -12   3   7     3531.97     3350.81     60.22 o 
 -11   3   7      584.76      539.71     12.28 o 
 -10   3   7       55.32       55.78      3.50 o 
  -9   3   7     2785.34     2733.41     44.87 o 
  -8   3   7       28.16       40.62      2.40 o 
  -7   3   7     1285.26     1322.46     24.04 o 
  -6   3   7     2702.36     2633.03     48.29 o 
  -5   3   7      601.89      567.78     14.28 o 
  -4   3   7     2894.52     2964.14     62.90 o 
  -3   3   7     1558.18     1772.37     55.80 o 
  -2   3   7       38.04       11.27      2.43 o 
  -1   3   7     1033.56     1048.28     30.60 o 
   0   3   7       19.60       48.99      3.27 o 
   1   3   7      835.29      733.75     17.91 o 
   2   3   7      776.08      878.33     20.41 o 
   3   3   7      563.47      456.88     12.23 o 
   4   3   7      550.83      452.19     12.30 o 
   5   3   7       29.86       52.22      3.98 o 
   6   3   7     1029.10     1017.57     27.68 o 
   7   3   7      893.54      824.54     19.73 o 
   8   3   7      167.61      151.40      6.48 o 
   9   3   7     1323.62     1168.13     30.74 o 
  10   3   7      293.17      267.02      9.65 o 
  11   3   7       66.53       50.86      4.88 o 
  12   3   7      266.42      228.52     12.85 o 
  13   3   7       87.18       80.38      8.56 o 
  14   3   7       31.07       27.01     13.22 o 
 -18   4   7       24.54       30.11      7.51 o 
 -17   4   7       42.07       58.12      6.21 o 
 -16   4   7      617.15      648.51     20.89 o 
 -15   4   7        0.17        0.52      3.27 o 
 -14   4   7       12.84       13.97      3.62 o 
 -13   4   7      140.79      144.13      6.78 o 
 -12   4   7      478.98      472.78     12.14 o 
 -11   4   7      638.03      613.27     13.83 o 
 -10   4   7       19.77       23.13      2.88 o 
  -9   4   7      117.53      116.91      6.35 o 
  -8   4   7      238.10      232.24      7.09 o 
  -7   4   7      370.76      386.99     10.85 o 
  -6   4   7     1034.84     1113.39     25.53 o 
  -5   4   7     1370.45     1429.32     38.87 o 
  -4   4   7      896.01     1058.87     43.75 o 
  -3   4   7      351.82      395.94     13.68 o 
  -2   4   7     1061.27     1009.35     25.39 o 
  -1   4   7     3207.17     3595.14    150.34 o 
   0   4   7      812.05      948.47     28.33 o 
   1   4   7     1103.77     1171.89     38.11 o 
   2   4   7       22.45       29.14      2.83 o 
   3   4   7       86.22       74.68      4.14 o 
   4   4   7     1694.48     1673.56     39.82 o 
   5   4   7      563.97      554.48     14.98 o 
   6   4   7      439.76      426.30     13.30 o 
   7   4   7      255.14      248.03      9.75 o 
   8   4   7        3.08        8.44      4.29 o 
   9   4   7       44.33       38.68      5.61 o 
  10   4   7       40.63       39.31      5.10 o 
  11   4   7       64.48       82.85      6.95 o 
  12   4   7       28.30       43.54      5.80 o 
  13   4   7       97.30       88.70     11.10 o 
  14   4   7       47.80       60.21     10.10 o 
 -18   5   7      382.37      418.19     16.48 o 
 -17   5   7      187.96      203.00     11.03 o 
 -16   5   7      289.98      324.63     13.74 o 
 -15   5   7      286.85      317.11     12.19 o 
 -14   5   7      331.11      340.86     12.13 o 
 -13   5   7      659.80      657.88     18.45 o 
 -12   5   7        0.16        2.08      3.55 o 
 -11   5   7       31.94       27.02      5.65 o 
 -10   5   7     1633.28     1644.86     45.92 o 
  -9   5   7      107.86       96.72      5.35 o 
  -8   5   7      866.56      789.07     22.46 o 
  -7   5   7     2271.25     2224.23     65.55 o 
  -6   5   7      509.33      490.21     13.18 o 
  -5   5   7      645.65      649.68     23.02 o 
  -4   5   7      402.11      488.60     16.30 o 
  -3   5   7     2251.05     2151.09     61.86 o 
  -2   5   7     2755.59     2794.57     80.16 o 
  -1   5   7     1884.01     1917.01     57.24 o 
   0   5   7      122.41      136.01      7.27 o 
   1   5   7      882.49      881.70     25.26 o 
   2   5   7     2656.70     2792.57     69.22 o 
   3   5   7     1818.56     1878.05     47.98 o 
   4   5   7      793.99      816.37     23.58 o 
   5   5   7      311.82      311.72     11.87 o 
   6   5   7      806.62      767.81     23.09 o 
   7   5   7      623.05      611.87     19.68 o 
   8   5   7       61.22       68.72      6.32 o 
   9   5   7     1105.76     1108.52     32.42 o 
  10   5   7      704.45      686.54     22.70 o 
  11   5   7      524.78      527.49     19.18 o 
  12   5   7       37.18       32.40      5.91 o 
  13   5   7      241.95      207.02     12.02 o 
 -17   6   7      111.99      122.72      9.63 o 
 -16   6   7      284.11      307.75     13.16 o 
 -15   6   7      100.27      128.09      9.79 o 
 -14   6   7        3.46        1.62      3.31 o 
 -13   6   7      451.86      456.19     15.68 o 
 -12   6   7       41.33       56.89      5.30 o 
 -11   6   7       50.34       47.82      4.55 o 
 -10   6   7      122.59      128.23      8.94 o 
  -9   6   7      161.80      140.35      8.91 o 
  -8   6   7      107.87       81.29      6.75 o 
  -7   6   7      750.79      715.30     22.23 o 
  -6   6   7        0.32       -0.46      2.27 o 
  -5   6   7      443.24      456.84     19.19 o 
  -4   6   7       67.78       76.61      6.67 o 
  -3   6   7       27.63       22.63      3.82 o 
  -2   6   7      198.46      197.34      7.77 o 
  -1   6   7       62.94       72.73      4.98 o 
   0   6   7        1.60        3.00      3.87 o 
   1   6   7       27.83       26.83      4.72 o 
   2   6   7      125.84      160.34      8.97 o 
   3   6   7       47.26       60.02      6.00 o 
   4   6   7     3933.63     3974.92     98.43 o 
   5   6   7       49.15       48.34      5.59 o 
   6   6   7      189.92      204.00      9.75 o 
   7   6   7     1199.76     1248.80     35.51 o 
   8   6   7       11.63       10.60      4.58 o 
   9   6   7        2.66        0.42      3.85 o 
  10   6   7      211.02      219.96     11.41 o 
  11   6   7       24.60       27.75      6.60 o 
  12   6   7      369.44      388.80     22.19 o 
  13   6   7       49.86       48.97      7.98 o 
 -16   7   7      227.07      202.89     13.86 o 
 -15   7   7        1.98       -0.07      4.37 o 
 -14   7   7      135.23      146.29     10.52 o 
 -13   7   7      659.98      730.92     24.93 o 
 -12   7   7      698.90      683.13     23.53 o 
 -11   7   7       96.21      138.60      9.24 o 
 -10   7   7     1448.46     1434.56     45.10 o 
  -9   7   7       94.34       88.18      7.97 o 
  -8   7   7       60.99       40.81      5.05 o 
  -7   7   7      221.42      223.78     11.01 o 
  -6   7   7        2.58        2.41      2.68 o 
  -5   7   7     1136.17     1080.75     35.67 o 
  -4   7   7      256.20      212.06      9.66 o 
  -3   7   7       21.86       30.07      4.10 o 
  -2   7   7       56.91       59.12      4.77 o 
  -1   7   7     1349.23     1305.84     34.96 o 
   0   7   7      798.13      733.45     33.50 o 
   1   7   7       26.02       32.93      8.78 o 
   2   7   7      372.84      340.10     16.99 o 
   3   7   7      304.92      281.16     15.43 o 
   4   7   7     1189.11     1199.32     43.67 o 
   5   7   7       27.90       32.88      5.71 o 
   6   7   7        0.00        7.74      4.35 o 
   7   7   7       14.72       15.74      5.38 o 
   8   7   7       93.64       96.76      7.46 o 
   9   7   7      233.12      251.64     11.98 o 
  10   7   7      538.62      534.89     19.53 o 
  11   7   7      930.24      928.45     43.24 o 
  12   7   7       49.40       41.69      7.70 o 
 -15   8   7       10.47       18.19      8.08 o 
 -14   8   7      220.14      219.39     12.98 o 
 -13   8   7      245.27      235.89     13.06 o 
 -12   8   7      190.12      201.68     11.50 o 
 -11   8   7        0.24        5.74      4.30 o 
 -10   8   7        8.36        4.47      3.91 o 
  -9   8   7      622.26      634.19     21.44 o 
  -8   8   7      121.47      128.79      8.98 o 
  -7   8   7       68.70       70.03      6.57 o 
  -6   8   7       29.55       31.04      6.03 o 
  -5   8   7      173.51      189.86     10.34 o 
  -4   8   7      282.48      285.84     18.82 o 
  -3   8   7      220.99      149.50      9.05 o 
  -2   8   7      419.05      447.85     19.31 o 
  -1   8   7     3227.36     3092.44     95.47 o 
   0   8   7      274.39      253.29     16.98 o 
   1   8   7      274.02      254.95     16.95 o 
   2   8   7      130.19      143.60     12.18 o 
   3   8   7        1.89        8.09      5.09 o 
   4   8   7       81.94       78.52      9.37 o 
   5   8   7       86.18       88.57      9.68 o 
   6   8   7      170.26      173.07     13.35 o 
   7   8   7       65.89       63.03      8.90 o 
   8   8   7      271.86      258.24     31.37 o 
   9   8   7        9.50       -4.91     21.00 o 
  10   8   7       72.63       59.15     15.74 o 
  11   8   7        1.32       10.25      7.35 o 
 -14   9   7     1190.70     1257.40     39.19 o 
 -13   9   7       92.86       99.29     10.19 o 
 -12   9   7      107.54      108.44      9.04 o 
 -11   9   7      847.97      841.52     27.25 o 
 -10   9   7        8.99        9.62      4.79 o 
  -9   9   7       39.69       40.07      6.39 o 
  -8   9   7       30.20       34.87      5.85 o 
  -7   9   7        3.14        3.15      3.83 o 
  -6   9   7      920.25      899.67     30.13 o 
  -5   9   7      428.87      425.41     17.58 o 
  -4   9   7      173.53      148.19     11.64 o 
  -3   9   7      439.20      403.89     18.86 o 
  -2   9   7      148.95      120.98     12.32 o 
  -1   9   7       33.34       25.17      7.10 o 
   0   9   7        0.01        2.05      4.79 o 
   1   9   7      150.63      160.60     13.95 o 
   2   9   7      217.74      225.50     16.69 o 
   3   9   7     1241.15     1186.63     52.74 o 
   4   9   7        8.49        5.15      5.62 o 
   5   9   7      105.27      123.45     12.02 o 
   6   9   7     1275.81     1279.80     48.54 o 
   7   9   7       10.41       32.45     13.29 o 
   8   9   7       56.29       71.28     21.34 o 
   9   9   7      303.99      344.03     30.52 o 
  10   9   7       50.89       41.85     18.68 o 
 -12  10   7       93.62      105.91      9.14 o 
 -11  10   7      689.45      746.63     25.60 o 
 -10  10   7        2.42        4.51      5.09 o 
  -9  10   7       18.97       11.29      5.02 o 
  -8  10   7        3.86       -1.18      3.76 o 
  -7  10   7      109.68      116.04      9.60 o 
  -6  10   7        0.15        1.87      4.25 o 
  -5  10   7      173.29      160.56     10.83 o 
  -4  10   7       82.19       94.53     12.23 o 
  -3  10   7      416.67      420.58     25.34 o 
  -2  10   7        4.20        6.51      6.24 o 
  -1  10   7       67.82       68.39     10.68 o 
   0  10   7      428.99      412.34     24.95 o 
   1  10   7       42.47       44.99      9.11 o 
   2  10   7       11.17        6.79      6.75 o 
   3  10   7      141.01      156.49     26.80 o 
   4  10   7       15.27       13.26      6.27 o 
   5  10   7       33.67      152.77     20.97 o 
   6  10   7      749.21      627.99     29.44 o 
   7  10   7       75.11       69.94     11.68 o 
   8  10   7      229.67      205.68     24.70 o 
 -11  11   7       50.31       38.30      6.66 o 
 -10  11   7       17.57       17.69      6.18 o 
  -9  11   7       76.46       69.75      8.59 o 
  -8  11   7        0.14       -5.61      3.95 o 
  -7  11   7       97.05       95.07      9.48 o 
  -6  11   7        0.03       -4.96      4.07 o 
  -5  11   7      326.78      306.48     17.64 o 
  -4  11   7      239.42      250.64     27.98 o 
  -3  11   7      154.72      143.74     15.07 o 
  -2  11   7      733.24      713.19     37.14 o 
  -1  11   7        2.48       -1.31      5.56 o 
   0  11   7        5.13        7.13      6.37 o 
   1  11   7       52.54       48.35     10.01 o 
   2  11   7       18.29       17.32      7.91 o 
   3  11   7      459.15      454.43     27.89 o 
   4  11   7        4.20        7.49     20.24 o 
   5  11   7        0.34       -5.25      4.84 o 
   6  11   7      612.67      647.77     67.97 o 
  -8  12   7      356.49      363.29     18.38 o 
  -7  12   7      122.37      139.10     11.63 o 
  -6  12   7       69.97       79.10     10.28 o 
  -5  12   7      532.74      583.22     39.07 o 
  -4  12   7       47.10       38.24     10.14 o 
  -3  12   7      260.66      263.25     20.98 o 
  -2  12   7        4.50        3.95      6.70 o 
  -1  12   7       62.78       82.13     12.65 o 
   0  12   7      175.63      151.29     16.13 o 
   1  12   7       61.30       52.39     10.97 o 
   2  12   7        0.08        1.19      6.29 o 
   3  12   7      354.32      360.61     25.20 o 
 -19   0   8      453.03      581.09     34.60 o 
 -18   0   8        3.52        8.64     11.09 o 
 -17   0   8      274.13      299.10     27.31 o 
 -16   0   8      110.68      132.39     14.73 o 
 -15   0   8     1894.17     1791.84     63.37 o 
 -14   0   8       70.14       78.36     10.34 o 
 -13   0   8     1065.32     1046.77     33.28 o 
 -12   0   8     2577.68     2607.73     69.04 o 
 -11   0   8        1.50        5.98      2.72 o 
 -10   0   8      628.03      712.41     26.25 o 
  -9   0   8       97.05       83.47      5.03 o 
  -8   0   8     1331.77     1190.86     28.18 o 
  -7   0   8     3554.25     4188.13     79.81 o 
  -6   0   8       32.03       28.60      2.59 o 
  -5   0   8     3787.43     3791.15    129.87 o 
  -4   0   8      425.81      452.35     10.40 o 
  -3   0   8      914.48      758.69     17.75 o 
  -2   0   8     6954.13     6554.20    156.86 o 
  -1   0   8       10.55        7.12      2.40 o 
   0   0   8     3616.86     3251.60     89.01 o 
   1   0   8      398.50      535.50     16.41 o 
   2   0   8     4069.82     4706.77    128.96 o 
   3   0   8      343.69      267.82      9.67 o 
   4   0   8      166.47      146.70      6.26 o 
   5   0   8      901.54      834.51     29.81 o 
   6   0   8      171.50      145.36      7.56 o 
   7   0   8        1.09        4.13      2.82 o 
   8   0   8      332.32      325.92     13.22 o 
   9   0   8      407.34      362.40     14.65 o 
  10   0   8      208.99      202.18     11.95 o 
  11   0   8      180.62      142.81     10.41 o 
  12   0   8      192.56      113.99     26.93 o 
  13   0   8     2276.95     2130.00    131.20 o 
  14   0   8      181.68      182.12     29.05 o 
 -19   1   8       39.04       44.32     10.26 o 
 -18   1   8        2.63        0.13      5.42 o 
 -17   1   8      495.64      485.78     18.72 o 
 -16   1   8        8.58        8.19      4.67 o 
 -15   1   8        2.25       -1.41      2.86 o 
 -14   1   8       88.27       72.28      4.63 o 
 -13   1   8     2953.93     2739.99     52.12 o 
 -12   1   8       86.12       81.80      4.54 o 
 -11   1   8        0.26        2.82      1.77 o 
 -10   1   8       63.53       71.30      3.55 o 
  -9   1   8       55.18       64.65      4.15 o 
  -8   1   8      677.27      740.24     14.53 o 
  -7   1   8       21.03        8.96      1.62 o 
  -6   1   8       52.14       90.79      3.26 o 
  -5   1   8      281.84      247.08      6.42 o 
  -4   1   8      415.06      333.31      6.91 o 
  -3   1   8      693.08      662.57     11.67 o 
  -2   1   8      241.59      223.47      5.20 o 
  -1   1   8      104.19       99.34      4.20 o 
   0   1   8    11177.22    11542.47    254.10 o 
   1   1   8     1494.98     1503.23     37.44 o 
   2   1   8      191.09      195.30      6.33 o 
   3   1   8     1216.88     1282.09     28.58 o 
   4   1   8      560.72      475.80     11.56 o 
   5   1   8       19.18       17.46      2.18 o 
   6   1   8      450.73      403.12      9.53 o 
   7   1   8       53.28       44.94      3.18 o 
   8   1   8        0.11        1.55      2.11 o 
   9   1   8      212.94      181.27      8.40 o 
  10   1   8      483.96      366.58     14.07 o 
  11   1   8       45.44       50.55      6.24 o 
  12   1   8      362.39      290.74     21.85 o 
  13   1   8       24.72       19.70      6.36 o 
  14   1   8        8.35       13.81      9.13 o 
 -19   2   8      150.35      146.88     15.63 o 
 -18   2   8       85.10       70.07      9.97 o 
 -17   2   8        2.18        9.82      6.87 o 
 -16   2   8      829.04      830.05     26.80 o 
 -15   2   8       13.05        7.66      3.45 o 
 -14   2   8       23.58       31.12      4.46 o 
 -13   2   8      338.07      321.74      9.98 o 
 -12   2   8     1344.31     1238.17     24.50 o 
 -11   2   8      585.40      592.72     15.46 o 
 -10   2   8      431.32      428.89     11.24 o 
  -9   2   8     1522.54     1409.40     25.30 o 
  -8   2   8      914.19      889.38     16.53 o 
  -7   2   8      455.18      447.49      9.85 o 
  -6   2   8       37.53       18.55      1.78 o 
  -5   2   8     2039.10     2089.61     40.52 o 
  -4   2   8     5300.53     4982.18     89.96 o 
  -3   2   8        4.13        1.74      1.19 o 
  -2   2   8     3067.31     2928.18     59.24 o 
  -1   2   8     3338.03     3180.47     87.60 o 
   0   2   8       13.36       31.76      3.30 o 
   1   2   8      644.02      683.34     18.64 o 
   2   2   8     2396.94     2250.61     55.60 o 
   3   2   8     1658.61     1646.79     36.42 o 
   4   2   8      201.17      180.15      6.59 o 
   5   2   8     1826.28     1725.38     35.70 o 
   6   2   8     1479.42     1370.30     29.31 o 
   7   2   8      453.62      388.06     11.16 o 
   8   2   8        1.72        1.09      2.31 o 
   9   2   8      693.11      605.68     17.63 o 
  10   2   8       81.70       70.66      6.12 o 
  11   2   8      162.87      150.74     10.25 o 
  12   2   8        5.40       -4.58      3.49 o 
  13   2   8        2.25       -2.08      3.97 o 
  14   2   8       35.34       32.65      8.46 o 
 -19   3   8      119.22      131.58     13.53 o 
 -18   3   8        0.00       -1.67      6.44 o 
 -17   3   8       85.77       80.25      9.75 o 
 -16   3   8       18.26       22.42      5.48 o 
 -15   3   8       57.03       52.85      5.47 o 
 -14   3   8      122.71       96.75      7.36 o 
 -13   3   8       79.78       60.05      5.14 o 
 -12   3   8      136.59      149.48      6.39 o 
 -11   3   8      369.62      376.79      9.85 o 
 -10   3   8       31.47       30.25      2.98 o 
  -9   3   8      809.15      858.09     16.20 o 
  -8   3   8      547.13      583.96     11.54 o 
  -7   3   8      197.78      224.56      6.15 o 
  -6   3   8     1094.78     1057.22     24.13 o 
  -5   3   8      981.26     1049.11     22.82 o 
  -4   3   8     2827.39     3108.09     61.93 o 
  -3   3   8     1388.00     1316.62     30.13 o 
  -2   3   8       56.85       82.59      4.35 o 
  -1   3   8     1822.27     1947.09     51.39 o 
   0   3   8      405.70      433.49     12.86 o 
   1   3   8      185.01      218.66      7.15 o 
   2   3   8       18.42       23.86      2.59 o 
   3   3   8       68.50       55.79      3.85 o 
   4   3   8      190.49      204.08      7.36 o 
   5   3   8      140.93      140.42      7.03 o 
   6   3   8      547.98      488.64     13.95 o 
   7   3   8        0.03       -0.41      2.15 o 
   8   3   8      138.98      139.13      6.35 o 
   9   3   8       94.06       98.57      5.79 o 
  10   3   8        7.42       10.13      3.68 o 
  11   3   8      402.56      369.26     16.50 o 
  12   3   8        7.94        6.84      4.29 o 
  13   3   8       40.05       41.18      6.96 o 
  14   3   8      309.63      315.61     16.26 o 
 -18   4   8        9.79       12.06      5.25 o 
 -17   4   8        4.54        6.24      4.07 o 
 -16   4   8      600.81      638.29     20.65 o 
 -15   4   8        3.31        5.23      3.34 o 
 -14   4   8      311.32      314.47     10.59 o 
 -13   4   8      647.41      606.76     17.10 o 
 -12   4   8       68.73       75.98      5.09 o 
 -11   4   8       50.07       56.72      3.80 o 
 -10   4   8       87.77       91.85      4.77 o 
  -9   4   8      816.06      895.41     17.87 o 
  -8   4   8      406.33      387.82      9.29 o 
  -7   4   8       48.91       43.25      2.82 o 
  -6   4   8      166.20      127.10      4.74 o 
  -5   4   8      305.85      346.74      9.70 o 
  -4   4   8        1.56       21.62      2.52 o 
  -3   4   8     1105.47     1227.70     30.46 o 
  -2   4   8     1737.46     1856.55     45.42 o 
  -1   4   8      319.18      226.34     12.58 o 
   0   4   8        3.03        0.13      2.30 o 
   1   4   8     2971.68     3222.10     98.66 o 
   2   4   8     1545.02     1395.62     32.65 o 
   3   4   8        4.58       -1.46      2.09 o 
   4   4   8     1391.73     1312.37     30.28 o 
   5   4   8      230.39      205.54      8.47 o 
   6   4   8      380.60      361.54     12.06 o 
   7   4   8     1757.95     1643.00     40.00 o 
   8   4   8       77.63       74.11      5.82 o 
   9   4   8       97.09       87.37      7.89 o 
  10   4   8      466.78      399.02     18.61 o 
  11   4   8       49.23       54.84      6.91 o 
  12   4   8       31.49       26.67      7.48 o 
  13   4   8      404.41      324.06     16.57 o 
 -18   5   8        1.95        1.98      4.98 o 
 -17   5   8      100.93      113.25      9.45 o 
 -16   5   8       31.07       36.58      5.97 o 
 -15   5   8       13.52       18.89      4.55 o 
 -14   5   8        2.87        3.04      5.23 o 
 -13   5   8     1047.33     1012.33     25.40 o 
 -12   5   8       79.38       76.94      5.23 o 
 -11   5   8      398.07      368.45     11.55 o 
 -10   5   8      788.35      751.01     20.06 o 
  -9   5   8      866.74      897.76     24.80 o 
  -8   5   8      473.18      414.91     13.24 o 
  -7   5   8     2425.25     2298.66     54.72 o 
  -6   5   8     3054.18     2975.82     77.44 o 
  -5   5   8       49.64       77.73      5.76 o 
  -4   5   8        5.25       13.04      4.04 o 
  -3   5   8      474.10      454.44     13.03 o 
  -2   5   8       50.54       67.28      5.37 o 
  -1   5   8      493.41      526.44     20.95 o 
   0   5   8        8.04        9.96      3.66 o 
   1   5   8      103.98      136.97      7.56 o 
   2   5   8       59.12       81.63      5.26 o 
   3   5   8       23.56       23.28      3.80 o 
   4   5   8      577.01      563.74     17.73 o 
   5   5   8      554.52      528.66     17.22 o 
   6   5   8       80.13       80.04      7.14 o 
   7   5   8      850.68      853.71     25.72 o 
   8   5   8      866.66      815.25     25.19 o 
   9   5   8       87.89       78.30      6.98 o 
  10   5   8      514.84      492.17     17.98 o 
  11   5   8      612.40      614.41     21.40 o 
  12   5   8       38.54       47.66      7.54 o 
  13   5   8      415.59      399.85     16.28 o 
 -17   6   8      573.12      577.40     21.83 o 
 -16   6   8        0.48       -2.94      3.65 o 
 -15   6   8      241.91      249.67     14.19 o 
 -14   6   8      232.18      260.93     11.26 o 
 -13   6   8       11.32        4.51      2.97 o 
 -12   6   8       36.27       45.75      4.92 o 
 -11   6   8        8.13        7.71      2.45 o 
 -10   6   8      455.30      410.77     15.51 o 
  -9   6   8      145.19      146.70      9.00 o 
  -8   6   8      434.92      352.45     12.68 o 
  -7   6   8       26.03       20.35      3.62 o 
  -5   6   8     2047.99     1835.39     48.53 o 
  -4   6   8      632.43      560.92     17.77 o 
  -3   6   8      952.17      828.02     21.19 o 
  -2   6   8      853.99      832.23     26.29 o 
  -1   6   8      758.10      704.29     27.65 o 
   0   6   8     3278.43     3241.79    104.39 o 
   1   6   8      310.88      323.89     16.09 o 
   2   6   8       23.58       25.87      5.19 o 
   3   6   8     8318.31     8284.51    257.68 o 
   4   6   8      113.55      132.31      9.02 o 
   5   6   8     4557.33     4644.99    114.62 o 
   6   6   8     1800.40     1679.49     45.33 o 
   7   6   8      553.23      528.84     18.24 o 
   8   6   8       99.72      107.31      8.41 o 
   9   6   8       54.97       47.43      6.11 o 
  10   6   8       67.25       75.09      7.42 o 
  11   6   8       34.73       26.85      6.83 o 
  12   6   8      399.57      434.64     24.05 o 
 -16   7   8        0.04        8.70     15.24 o 
 -15   7   8        0.66       -2.33      4.77 o 
 -14   7   8       74.88       90.55      8.48 o 
 -13   7   8       49.38       48.69      7.02 o 
 -12   7   8      202.74      201.72     11.38 o 
 -11   7   8      258.03      256.32     12.40 o 
 -10   7   8      193.24      184.32     11.36 o 
  -9   7   8      412.68      406.78     15.42 o 
  -8   7   8      952.86      893.57     28.34 o 
  -7   7   8       21.34       21.46      4.39 o 
  -6   7   8      801.71      701.06     30.84 o 
  -5   7   8       14.57        8.90      3.40 o 
  -4   7   8       81.53       93.77      6.54 o 
  -3   7   8     3768.71     3473.49     82.31 o 
  -2   7   8       46.94       42.63      4.81 o 
  -1   7   8      208.75      225.89     15.16 o 
   0   7   8        5.54        6.04      4.69 o 
   1   7   8      240.20      217.19     14.93 o 
   2   7   8      367.72      312.76     16.39 o 
   3   7   8        3.90       10.78      4.78 o 
   4   7   8      510.45      519.42     23.54 o 
   5   7   8      436.69      453.44     21.57 o 
   6   7   8      194.00      187.14     13.25 o 
   7   7   8      420.52      366.95     19.32 o 
   8   7   8        9.30        6.75      4.74 o 
   9   7   8       74.13       79.87     10.61 o 
  10   7   8      132.50      105.13      9.27 o 
  11   7   8       47.21       52.41      7.69 o 
 -15   8   8        0.04       -1.66      5.26 o 
 -14   8   8       26.73       37.29      6.99 o 
 -13   8   8      236.39      241.17     13.30 o 
 -12   8   8        3.00        3.23      4.63 o 
 -11   8   8      230.85      215.23     10.70 o 
 -10   8   8       35.34       30.06      5.34 o 
  -9   8   8       12.21       11.41      4.43 o 
  -8   8   8      159.56      144.42      9.62 o 
  -7   8   8       23.86       20.25      4.62 o 
  -6   8   8        0.92       -0.23      2.29 o 
  -5   8   8      120.84      140.71      8.88 o 
  -4   8   8       71.73       52.74      5.76 o 
  -3   8   8        0.05       10.28      5.68 o 
  -2   8   8      153.54      201.13     10.77 o 
  -1   8   8      360.73      344.06     20.69 o 
   0   8   8       22.85       20.47      6.15 o 
   1   8   8      140.79      127.50     20.44 o 
   2   8   8        4.16        0.33      4.70 o 
   3   8   8      140.47      119.70     10.86 o 
   4   8   8        0.14        2.69      4.70 o 
   5   8   8        2.88        2.94      5.85 o 
   6   8   8      323.43      357.67     39.03 o 
   7   8   8      339.94      381.61     20.62 o 
   8   8   8       13.99       31.72      8.09 o 
   9   8   8       69.86      117.26     24.44 o 
  10   8   8     1303.56     1359.33     64.42 o 
 -14   9   8     1972.10     2098.92     59.07 o 
 -13   9   8       16.72       22.79      7.61 o 
 -12   9   8       94.79       91.53      8.16 o 
 -11   9   8      964.77      936.96     27.58 o 
 -10   9   8      141.47      147.98     10.69 o 
  -9   9   8      149.32      155.28     10.68 o 
  -8   9   8        6.27        4.08      4.09 o 
  -7   9   8      199.46      189.22     12.56 o 
  -6   9   8      413.60      403.28     17.22 o 
  -5   9   8        0.03        0.50      3.02 o 
  -4   9   8      107.03      103.10     11.70 o 
  -3   9   8      108.13      120.08     12.49 o 
  -2   9   8        1.62        5.97      5.53 o 
  -1   9   8       82.44       90.12     11.07 o 
   0   9   8        0.25       -1.66      4.67 o 
   1   9   8      119.08      110.37     12.19 o 
   2   9   8       75.44       84.20     10.99 o 
   3   9   8      158.63      139.12     14.01 o 
   4   9   8      583.59      516.16     28.95 o 
   5   9   8        0.35       -6.72      4.77 o 
   6   9   8       51.65       57.67      9.30 o 
   7   9   8      223.52      243.32     22.07 o 
   8   9   8        7.66       11.06     21.64 o 
   9   9   8       84.66      122.82     35.29 o 
 -12  10   8      764.10      794.80     25.44 o 
 -11  10   8        5.14       10.16      5.34 o 
 -10  10   8       69.34       60.00      7.98 o 
  -9  10   8      624.51      575.99     23.18 o 
  -8  10   8       23.07       23.13      5.85 o 
  -7  10   8      236.60      236.24     13.44 o 
  -6  10   8      183.74      172.67     11.39 o 
  -5  10   8      106.56      113.09     11.27 o 
  -4  10   8      276.29      269.15     24.86 o 
  -3  10   8       37.92       45.30      9.64 o 
  -2  10   8      551.23      541.98     30.05 o 
  -1  10   8     1874.76     1780.56     79.32 o 
   0  10   8      234.14      214.68     24.28 o 
   1  10   8      153.26      188.66     37.44 o 
   2  10   8      986.72      871.77     42.72 o 
   3  10   8        0.99       12.43     10.47 o 
   4  10   8       12.24       24.33      7.98 o 
   5  10   8      546.89      528.13     72.77 o 
   6  10   8        7.00      192.49     33.78 o 
   7  10   8      117.70      165.18     31.42 o 
   8  10   8       13.52        0.82     11.95 o 
 -10  11   8       31.36       38.00      7.37 o 
  -9  11   8       43.80       40.93      7.12 o 
  -8  11   8        0.55       -6.24      3.97 o 
  -7  11   8     1030.69     1042.82     35.85 o 
  -6  11   8       11.95       14.83      6.65 o 
  -5  11   8      166.46      181.79     17.34 o 
  -4  11   8      312.13      347.05     38.29 o 
  -3  11   8        7.25       -6.26      5.93 o 
  -2  11   8       79.79       85.02     12.39 o 
  -1  11   8       93.11       88.04     12.45 o 
   0  11   8      222.07      203.13     17.66 o 
   1  11   8      126.04      106.90     16.70 o 
   2  11   8      972.22     1012.73     69.20 o 
   3  11   8       83.42       81.25     25.70 o 
   4  11   8      285.30      309.62     53.11 o 
   5  11   8      286.12      247.07     27.23 o 
   6  11   8        0.05       13.46     11.11 o 
  -7  12   8       13.28       15.47     10.25 o 
  -6  12   8        3.90       -3.45      6.31 o 
  -5  12   8      674.71      733.43     39.57 o 
  -4  12   8      202.90      182.63     22.93 o 
  -3  12   8      119.87      119.16     15.18 o 
  -2  12   8      437.12      449.30     28.51 o 
  -1  12   8       20.23       19.05      9.01 o 
   0  12   8        4.37       -1.54      6.29 o 
   1  12   8        5.79        3.57      7.10 o 
   2  12   8      166.31      157.64     17.05 o 
   3  12   8      767.40      804.82     42.77 o 
 -19   1   9      674.98      716.55     28.89 o 
 -18   1   9        1.51        9.65      5.32 o 
 -17   1   9      368.07      416.91     15.20 o 
 -16   1   9      600.07      564.73     18.21 o 
 -15   1   9      311.97      329.59     12.44 o 
 -14   1   9       74.02       66.88      5.18 o 
 -13   1   9      411.95      368.01     10.32 o 
 -12   1   9       52.13       67.97      4.73 o 
 -11   1   9      294.87      252.94      7.33 o 
 -10   1   9     1000.55      954.48     16.98 o 
  -9   1   9      139.14      153.04      4.79 o 
  -8   1   9      349.63      367.52      7.95 o 
  -7   1   9     1510.30     1399.54     27.35 o 
  -6   1   9     1588.75     1751.33     34.23 o 
  -5   1   9        7.07        9.35      1.37 o 
  -4   1   9       17.73        7.12      1.47 o 
  -3   1   9     1169.07     1057.55     21.60 o 
  -2   1   9     6131.72     6110.88    138.89 o 
  -1   1   9        6.98        0.50      0.98 o 
   0   1   9      109.88      134.76      4.36 o 
   1   1   9    10227.86    10154.82    205.75 o 
   2   1   9     4887.76     4763.94     97.70 o 
   3   1   9       62.53       92.40      4.60 o 
   4   1   9     2205.02     2021.79     38.82 o 
   5   1   9       64.06       67.36      3.67 o 
   6   1   9      621.50      596.47     14.08 o 
   7   1   9      142.44      136.27      6.76 o 
   8   1   9      286.71      254.04      9.74 o 
   9   1   9      158.30      118.96      6.99 o 
  10   1   9       27.23       20.61      4.65 o 
  11   1   9      250.72      230.35     14.80 o 
  12   1   9      165.75      133.14     11.92 o 
  13   1   9       20.38       28.80      9.59 o 
  14   1   9       21.23       15.17      9.31 o 
 -19   2   9        8.03        4.85      6.06 o 
 -18   2   9       11.32        9.44      5.56 o 
 -17   2   9       70.69       81.63      8.99 o 
 -16   2   9       94.64       79.47      7.48 o 
 -15   2   9      282.17      283.85     10.60 o 
 -14   2   9      736.57      672.45     17.09 o 
 -13   2   9     2083.68     1897.98     38.17 o 
 -12   2   9      142.57      132.55      6.49 o 
 -11   2   9     1790.74     1751.36     30.67 o 
 -10   2   9     4517.92     4164.65     69.94 o 
  -9   2   9     2396.13     2274.95     39.01 o 
  -8   2   9      457.51      389.47      8.51 o 
  -7   2   9      800.44      752.86     16.37 o 
  -6   2   9       19.86       39.25      2.42 o 
  -5   2   9     2839.31     2784.92     54.47 o 
  -4   2   9       19.06       14.71      1.93 o 
  -3   2   9      518.12      509.31     11.21 o 
  -2   2   9     3700.76     3751.18    103.10 o 
  -1   2   9      150.26      176.72      7.60 o 
   0   2   9      120.97      105.59      4.92 o 
   1   2   9     1865.02     2059.82     51.26 o 
   2   2   9       18.27        9.76      2.47 o 
   3   2   9       79.16       99.81      4.95 o 
   4   2   9     2161.46     1916.38     39.13 o 
   5   2   9      464.10      423.73     11.04 o 
   6   2   9      395.84      334.69      9.97 o 
   7   2   9       40.23       42.35      3.88 o 
   8   2   9      205.67      170.82      7.04 o 
   9   2   9      487.92      436.24     14.24 o 
  10   2   9      824.50      711.17     25.40 o 
  11   2   9      205.23      187.99     11.13 o 
  12   2   9       95.11       97.76      8.72 o 
  13   2   9      188.26      166.98     13.86 o 
 -19   3   9        1.80        4.93      6.56 o 
 -18   3   9      393.62      472.57     19.07 o 
 -17   3   9      224.10      240.92     11.22 o 
 -16   3   9       22.79       20.71      4.84 o 
 -15   3   9      479.31      470.09     14.72 o 
 -14   3   9      117.68      109.78      6.16 o 
 -13   3   9       43.25       60.29      5.03 o 
 -12   3   9        3.39       14.92      3.07 o 
 -11   3   9      225.54      199.36      7.13 o 
 -10   3   9       28.11       20.40      2.77 o 
  -9   3   9        2.01        4.76      3.12 o 
  -8   3   9        0.42       -0.10      1.44 o 
  -7   3   9      129.84      169.10      5.26 o 
  -6   3   9      255.42      179.65      5.88 o 
  -5   3   9     2395.95     2523.39     63.84 o 
  -4   3   9      115.33      107.45      4.01 o 
  -3   3   9     2342.57     1994.24     47.84 o 
  -2   3   9     5985.63     6148.25    148.11 o 
  -1   3   9      154.89      128.49      5.92 o 
   0   3   9     6037.96     5620.88    135.20 o 
   1   3   9      631.30      561.91     14.63 o 
   2   3   9     1486.22     1272.82     30.13 o 
   3   3   9      703.37      689.30     17.92 o 
   4   3   9      600.18      509.13     13.86 o 
   5   3   9     3350.69     3078.03     75.99 o 
   6   3   9       68.94       73.54      4.58 o 
   7   3   9       94.60       77.98      4.91 o 
   8   3   9     1570.49     1438.87     32.67 o 
   9   3   9      118.06      114.63      6.74 o 
  10   3   9       71.26       80.89      6.42 o 
  11   3   9      130.45      120.23     11.11 o 
  12   3   9       61.98       53.58      8.45 o 
  13   3   9       15.67       16.97      8.69 o 
 -18   4   9        0.15        4.76      4.63 o 
 -17   4   9       48.12       52.13      6.49 o 
 -16   4   9       21.57       20.71      4.95 o 
 -15   4   9      144.10      146.79      7.73 o 
 -14   4   9       87.56       81.16      5.70 o 
 -13   4   9      185.79      186.88      7.73 o 
 -12   4   9       82.16       87.67      5.50 o 
 -11   4   9       22.43       23.70      3.13 o 
 -10   4   9      291.46      263.89      8.19 o 
  -9   4   9      742.35      718.56     16.03 o 
  -8   4   9      211.09      221.07      7.81 o 
  -7   4   9      885.81      840.16     20.14 o 
  -6   4   9      225.72      240.48      7.25 o 
  -5   4   9     2492.82     2447.50     54.08 o 
  -4   4   9     1622.89     1538.45     34.16 o 
  -3   4   9       28.90       50.12      3.77 o 
  -2   4   9      140.87      118.22      6.12 o 
  -1   4   9      271.93      277.33     10.75 o 
   0   4   9       12.70        8.09      3.02 o 
   1   4   9        1.64        7.20      2.17 o 
   2   4   9       20.77       17.76      2.77 o 
   3   4   9        0.64       -0.15      2.10 o 
   4   4   9      922.62      914.81     23.41 o 
   5   4   9     1292.44     1211.67     33.18 o 
   6   4   9      398.75      347.08     11.90 o 
   7   4   9      270.05      238.55      9.77 o 
   8   4   9        0.10        3.38      3.13 o 
   9   4   9      191.27      180.00      8.88 o 
  10   4   9        2.36        4.93      4.32 o 
  11   4   9      100.07      109.95      7.76 o 
  12   4   9       46.56       47.58      8.55 o 
  13   4   9       27.26       38.67      7.26 o 
 -18   5   9       22.16       23.23      6.42 o 
 -17   5   9       92.77       89.06      8.47 o 
 -16   5   9        0.40        2.69      3.62 o 
 -15   5   9      100.11       98.89      7.28 o 
 -14   5   9     1091.31     1078.94     29.53 o 
 -13   5   9        0.91       -0.44      3.95 o 
 -12   5   9      733.06      754.49     21.74 o 
 -11   5   9     2594.89     2378.16     56.50 o 
 -10   5   9     1583.53     1408.69     31.99 o 
  -9   5   9      572.74      547.68     16.70 o 
  -8   5   9      748.22      721.68     20.12 o 
  -7   5   9      155.03      120.23      6.85 o 
  -6   5   9      976.68      857.78     24.58 o 
  -5   5   9      174.34      167.61      6.08 o 
  -4   5   9      152.42      126.86      6.29 o 
  -3   5   9     2098.70     1980.18     62.60 o 
  -2   5   9      567.35      505.04     16.86 o 
  -1   5   9      241.20      219.30     11.91 o 
   0   5   9      557.23      509.33     26.64 o 
   1   5   9       93.37       84.80      6.16 o 
   2   5   9       69.84       66.65      5.06 o 
   3   5   9       16.44       20.42      3.52 o 
   4   5   9      152.38      135.97      7.54 o 
   5   5   9      204.57      211.75      9.58 o 
   6   5   9      148.47      141.21      8.08 o 
   7   5   9      531.30      484.12     16.99 o 
   8   5   9       83.00       88.35      7.21 o 
   9   5   9      172.10      184.86     10.01 o 
  10   5   9      148.45      132.78      9.03 o 
  11   5   9      628.13      586.85     23.69 o 
  12   5   9      174.40      182.87     12.14 o 
 -17   6   9      308.18      302.83     13.43 o 
 -16   6   9      178.35      189.52     10.06 o 
 -15   6   9      342.64      328.15     13.24 o 
 -14   6   9      370.93      381.89     14.19 o 
 -13   6   9       87.90       83.97      6.35 o 
 -12   6   9      227.58      195.97      8.89 o 
 -11   6   9      297.14      271.06     12.40 o 
 -10   6   9      126.35       89.89      6.92 o 
  -9   6   9      719.02      750.08     25.94 o 
  -8   6   9        3.93        1.61      2.78 o 
  -7   6   9      304.89      311.44     13.23 o 
  -6   6   9     1101.52      962.87     29.57 o 
  -5   6   9     1768.67     1571.37     37.75 o 
  -4   6   9      191.58      219.57      8.19 o 
  -3   6   9       28.27       13.18      3.13 o 
  -2   6   9      459.88      394.10     14.73 o 
  -1   6   9      184.97      183.20     19.47 o 
   0   6   9      798.40      793.99     31.84 o 
   1   6   9       78.86       83.12      8.09 o 
   2   6   9       11.18        6.86      4.35 o 
   3   6   9      411.04      415.79     15.94 o 
   4   6   9       50.20       48.93      5.67 o 
   5   6   9       46.05       49.59      6.00 o 
   6   6   9     2513.81     2422.30     71.38 o 
   7   6   9       31.06       31.89      6.76 o 
   8   6   9       43.21       42.40      5.80 o 
   9   6   9      174.20      155.34      9.63 o 
  10   6   9       60.21       75.93      7.40 o 
  11   6   9       10.10        5.96      5.63 o 
  12   6   9        2.66        1.73      5.32 o 
 -16   7   9      505.71      490.94     28.82 o 
 -15   7   9        5.76       -0.85      5.22 o 
 -14   7   9       16.29        8.19      4.95 o 
 -13   7   9       26.39       23.79      5.36 o 
 -12   7   9      159.18      146.18      9.72 o 
 -11   7   9        0.21       -0.38      3.07 o 
 -10   7   9       70.85       60.38      6.48 o 
  -9   7   9       54.94       51.31      5.82 o 
  -8   7   9      170.18      166.28      9.22 o 
  -6   7   9      208.51      199.20     13.70 o 
  -5   7   9      771.23      707.84     22.16 o 
  -4   7   9     2668.56     2464.40     63.68 o 
  -3   7   9        1.56       -0.57      3.72 o 
  -2   7   9     2430.70     2146.73     67.71 o 
  -1   7   9      118.12      131.68     11.50 o 
   0   7   9      496.05      474.67     24.67 o 
   1   7   9     1463.02     1382.30     49.25 o 
   2   7   9      144.03      181.93     12.22 o 
   3   7   9      561.10      528.72     23.78 o 
   4   7   9     1626.25     1555.15     55.22 o 
   5   7   9       59.49       57.60      8.19 o 
   6   7   9      471.25      456.57     22.18 o 
   7   7   9      493.10      448.97     25.38 o 
   8   7   9      222.89      252.87     14.04 o 
   9   7   9       18.73       10.98      6.17 o 
  10   7   9      141.99      164.78     13.35 o 
  11   7   9       62.14       74.63      8.54 o 
 -15   8   9      402.91      401.45     20.09 o 
 -14   8   9      188.62      188.59     16.95 o 
 -13   8   9       39.99       32.47      6.11 o 
 -12   8   9      191.07      178.65     10.18 o 
 -11   8   9     1532.57     1474.53     38.46 o 
 -10   8   9        1.28        3.10      3.55 o 
  -9   8   9      181.43      167.09     10.55 o 
  -8   8   9      382.53      352.16     15.54 o 
  -7   8   9      817.48      768.55     31.21 o 
  -6   8   9        2.17        4.00      3.17 o 
  -5   8   9      218.01      201.08     11.86 o 
  -4   8   9       86.90      101.24      9.63 o 
  -3   8   9       14.54       14.60      4.36 o 
  -2   8   9      579.48      511.83     20.40 o 
  -1   8   9     1032.93      874.71     40.13 o 
   0   8   9        0.31        5.19      5.41 o 
   1   8   9      222.80      208.56     15.74 o 
   2   8   9      742.89      698.94     34.46 o 
   3   8   9       71.56       80.58      9.64 o 
   4   8   9       56.52       56.04      8.59 o 
   5   8   9      203.45      201.75     14.20 o 
   6   8   9      294.53      320.32     25.81 o 
   7   8   9        3.68        1.77      7.56 o 
   8   8   9      255.08      266.20     16.84 o 
   9   8   9      335.01      314.72     20.85 o 
  10   8   9      554.71      611.20     56.10 o 
 -14   9   9      730.94      878.05     30.08 o 
 -13   9   9       62.21       58.76      7.50 o 
 -12   9   9       63.17       76.74      7.50 o 
 -11   9   9       20.95       23.01      6.96 o 
 -10   9   9      144.36      150.00     10.83 o 
  -9   9   9        0.98        1.44      3.86 o 
  -8   9   9       68.47       71.30      7.62 o 
  -7   9   9       47.63       43.63      7.82 o 
  -6   9   9      252.35      246.16     12.89 o 
  -5   9   9       72.39       66.19      8.87 o 
  -4   9   9        1.89        4.97      6.00 o 
  -3   9   9     1569.18     1491.16     63.55 o 
  -2   9   9       68.65       75.76     10.72 o 
  -1   9   9        0.49        0.31      5.30 o 
   0   9   9      872.90      873.27     41.54 o 
   1   9   9      145.86      146.61     14.03 o 
   2   9   9      556.17      614.36     35.45 o 
   3   9   9      670.09      630.07     33.22 o 
   4   9   9      428.21      432.01     26.02 o 
   5   9   9      797.87      818.19     34.67 o 
   6   9   9       85.18       68.47     10.22 o 
   7   9   9      197.14      302.31     23.33 o 
   8   9   9       76.51      101.95     16.33 o 
   9   9   9       94.61       99.39     23.08 o 
 -12  10   9      102.39      188.01     30.25 o 
 -11  10   9      181.44      169.68     12.14 o 
 -10  10   9        0.50        0.00      3.95 o 
  -9  10   9      969.86     1010.13     34.68 o 
  -8  10   9       11.51       16.92      5.51 o 
  -7  10   9       57.49       48.10      6.81 o 
  -6  10   9        2.89        3.70      5.68 o 
  -5  10   9       18.74       18.45      7.68 o 
  -4  10   9        8.76        7.15      6.20 o 
  -3  10   9       67.35       66.78     11.02 o 
  -2  10   9        1.31        3.64      6.28 o 
  -1  10   9      317.82      340.82     34.49 o 
   0  10   9       28.10       27.97      7.80 o 
   1  10   9       13.02       16.50     15.75 o 
   2  10   9      116.78       65.14     17.10 o 
   3  10   9       16.27       16.30      7.52 o 
   4  10   9        7.60        8.34      6.41 o 
   5  10   9       64.28       71.23     23.17 o 
   6  10   9      120.40      172.43     19.74 o 
   7  10   9      152.97      167.28     15.35 o 
 -10  11   9       93.93       88.69      9.56 o 
  -9  11   9       57.17       57.03      8.02 o 
  -8  11   9      263.08      253.84     17.74 o 
  -7  11   9      512.28      563.12     27.64 o 
  -6  11   9       25.77       35.85     10.19 o 
  -5  11   9       64.10       56.76     11.19 o 
  -4  11   9       16.99       17.36      8.14 o 
  -3  11   9      119.40      114.85     14.38 o 
  -2  11   9        2.90       11.56      8.09 o 
  -1  11   9       62.35       64.34     11.39 o 
   0  11   9      149.38      173.52     23.13 o 
   1  11   9      191.05      205.08     18.24 o 
   2  11   9        1.39       -7.00     12.73 o 
   3  11   9        9.38        4.88      9.00 o 
   4  11   9      256.01      337.53     54.23 o 
   5  11   9        0.03        7.45      9.36 o 
  -7  12   9       11.94       23.96      9.76 o 
  -6  12   9       68.95       79.91     13.44 o 
  -5  12   9      596.80      701.10     38.68 o 
  -4  12   9       10.10       19.15      9.71 o 
  -3  12   9       73.01       68.89     12.57 o 
  -2  12   9      117.93       96.78     14.06 o 
  -1  12   9      116.44      143.11     15.93 o 
   0  12   9       17.99       20.57      9.10 o 
   1  12   9       88.02       81.58     19.76 o 
   2  12   9       20.16       10.82      8.80 o 
 -19   0  10     1102.76     1060.70     43.69 o 
 -18   0  10       81.57       74.84     12.87 o 
 -16   0  10       10.10        7.36      6.39 o 
 -15   0  10       26.07       18.50      5.38 o 
 -14   0  10      110.93      129.82     10.06 o 
 -13   0  10      130.33      104.82      8.81 o 
 -12   0  10      194.26      181.08     10.58 o 
 -11   0  10       56.46       59.75      5.43 o 
 -10   0  10        3.60        3.73      3.32 o 
  -9   0  10      645.85      644.35     16.76 o 
  -8   0  10      679.08      711.72     15.47 o 
  -7   0  10     2246.85     2309.37     44.92 o 
  -6   0  10    13762.58    13489.77    459.79 o 
  -5   0  10      664.87      690.39     16.70 o 
  -4   0  10     3968.82     3782.90     91.49 o 
  -3   0  10     5554.49     4974.16    135.63 o 
  -2   0  10      104.88      102.19      5.04 o 
  -1   0  10       53.92       36.18      3.77 o 
   0   0  10     2748.74     2793.85     77.19 o 
   1   0  10      103.63      105.79      5.38 o 
   2   0  10     1125.54      971.20     28.91 o 
   3   0  10     1402.04     1397.29     46.49 o 
   4   0  10        0.00        8.96      3.28 o 
   5   0  10      210.63      141.68      9.48 o 
   6   0  10      255.57      201.64     11.77 o 
   7   0  10        2.58       -0.27      3.46 o 
   8   0  10      936.19      746.16     29.64 o 
   9   0  10     1580.26     1293.85     58.75 o 
  10   0  10      119.82       81.41     10.73 o 
  11   0  10       72.03       51.01      8.98 o 
  12   0  10     1220.30      998.63     49.96 o 
  13   0  10       44.77       20.11     12.12 o 
 -19   1  10       76.16      108.48     12.74 o 
 -18   1  10      266.81      296.73     12.60 o 
 -17   1  10      264.75      240.04     12.12 o 
 -16   1  10       79.17       75.07      7.08 o 
 -15   1  10     1596.79     1549.42     39.34 o 
 -14   1  10       47.37       62.05      4.72 o 
 -13   1  10      456.56      373.00     10.39 o 
 -12   1  10     1936.32     1803.58     34.29 o 
 -11   1  10      396.44      379.12      8.10 o 
 -10   1  10     1157.50     1145.76     19.50 o 
  -9   1  10       18.48       23.68      2.08 o 
  -8   1  10      113.67      144.32      4.39 o 
  -7   1  10     4204.57     4479.60     81.49 o 
  -6   1  10      148.47      207.27      4.76 o 
  -5   1  10      138.59      146.92      4.07 o 
  -4   1  10      132.18      134.44      4.39 o 
  -3   1  10      689.33      754.46     18.92 o 
  -2   1  10      208.08      187.34      5.49 o 
  -1   1  10      131.69      142.76      4.64 o 
   0   1  10       19.59       27.84      1.97 o 
   1   1  10     2437.66     2387.75     49.94 o 
   2   1  10     1846.79     1872.22     39.90 o 
   3   1  10     2964.82     2826.13     63.22 o 
   4   1  10     2597.37     2501.84     49.37 o 
   5   1  10       40.33       41.85      3.14 o 
   6   1  10     4026.66     3632.69     74.86 o 
   7   1  10      202.07      180.17      7.96 o 
   8   1  10      329.96      273.18     10.34 o 
   9   1  10      125.58      105.21      9.75 o 
  10   1  10       19.69       28.03      6.99 o 
  11   1  10      105.27       91.61      9.55 o 
  12   1  10      339.56      302.95     18.35 o 
  13   1  10        4.14       18.60     10.06 o 
 -19   2  10      330.65      315.45     15.50 o 
 -18   2  10      123.26      134.10     11.66 o 
 -17   2  10      186.36      184.30     10.71 o 
 -16   2  10        9.70        9.08      3.71 o 
 -15   2  10        0.17        3.11      3.06 o 
 -14   2  10      673.14      647.91     16.67 o 
 -13   2  10       54.27       31.62      3.85 o 
 -12   2  10      683.71      529.27     11.39 o 
 -11   2  10      141.34      115.73      5.02 o 
 -10   2  10      408.37      358.00      8.58 o 
  -9   2  10       36.74       33.20      2.69 o 
  -8   2  10     1788.44     1735.77     30.82 o 
  -7   2  10       29.10       45.47      2.72 o 
  -6   2  10        1.18        1.09      1.40 o 
  -5   2  10     1461.19     1330.57     25.34 o 
  -4   2  10     1420.46     1369.61     27.87 o 
  -3   2  10       17.93       22.46      2.86 o 
  -2   2  10     6647.26     6282.77    155.49 o 
  -1   2  10      731.98      777.04     23.76 o 
   0   2  10       70.66       59.47      3.96 o 
   1   2  10     2737.43     2606.94     64.44 o 
   2   2  10      116.55      148.42      6.00 o 
   3   2  10     1618.34     1528.47     32.71 o 
   4   2  10        6.22        6.98      2.06 o 
   5   2  10      762.75      705.86     17.11 o 
   6   2  10      409.02      360.58     10.61 o 
   7   2  10      960.25      854.54     20.79 o 
   8   2  10       51.53       56.41      4.35 o 
   9   2  10       22.19       25.39      5.26 o 
  10   2  10      747.48      656.86     24.15 o 
  11   2  10        0.09        0.30      6.24 o 
  12   2  10       68.05       64.96     12.65 o 
  13   2  10       21.20       21.40      7.57 o 
 -19   3  10        2.58        6.65      5.96 o 
 -18   3  10      126.12      133.95     11.95 o 
 -17   3  10      159.31      151.72      9.21 o 
 -16   3  10        0.54       -0.18      3.57 o 
 -15   3  10       31.98       42.14      5.31 o 
 -14   3  10       10.89        5.80      3.07 o 
 -13   3  10       16.82       11.80      3.58 o 
 -12   3  10      161.24      153.26      7.45 o 
 -11   3  10      160.12      107.22      5.30 o 
 -10   3  10       54.17       59.31      3.52 o 
  -9   3  10       42.82       50.34      3.40 o 
  -8   3  10        0.41       -0.35      1.37 o 
  -7   3  10      588.86      577.72     12.94 o 
  -6   3  10       80.70       68.25      3.64 o 
  -5   3  10      845.03      875.31     21.47 o 
  -4   3  10        7.54        4.97      1.85 o 
  -3   3  10      430.61      476.33     11.49 o 
  -2   3  10      313.75      291.71      9.66 o 
  -1   3  10      298.93      304.45     10.14 o 
   0   3  10     1247.92     1338.45     31.12 o 
   1   3  10       26.00       22.70      2.73 o 
   2   3  10      183.67      175.35      6.96 o 
   3   3  10      395.30      410.49     12.24 o 
   4   3  10      201.07      193.96      7.54 o 
   5   3  10      269.33      253.28      8.05 o 
   6   3  10       48.91       46.46      3.93 o 
   7   3  10      222.61      205.95      7.92 o 
   8   3  10       76.16       73.06      5.52 o 
   9   3  10      162.75      146.50      8.14 o 
  10   3  10        3.07        5.96      3.94 o 
  11   3  10       23.60       13.09      5.11 o 
  12   3  10        6.05        8.52      4.98 o 
  13   3  10        7.87       10.33      8.52 o 
 -18   4  10      137.25      139.15     10.22 o 
 -17   4  10      549.20      550.99     20.76 o 
 -16   4  10      217.99      221.16     11.94 o 
 -15   4  10      151.69      153.75      8.58 o 
 -14   4  10       74.93       79.59      6.02 o 
 -13   4  10      331.22      316.13     11.08 o 
 -12   4  10        0.00       -0.23      2.33 o 
 -11   4  10        1.67       -1.11      2.39 o 
 -10   4  10     1518.59     1337.45     29.47 o 
  -9   4  10       54.22       57.92      4.01 o 
  -8   4  10      670.00      562.27     16.59 o 
  -7   4  10     1971.43     1924.79     38.97 o 
  -6   4  10        1.95        1.32      1.65 o 
  -5   4  10      874.60      728.59     18.66 o 
  -4   4  10     1826.52     1761.87     40.74 o 
  -3   4  10      105.30      102.73      5.95 o 
  -2   4  10      544.60      378.55     13.37 o 
  -1   4  10     2465.96     2377.88     67.37 o 
   0   4  10       57.42       63.04      4.79 o 
   1   4  10      830.63      659.82     17.14 o 
   2   4  10     2003.45     1798.56     41.74 o 
   3   4  10       13.47       13.70      3.02 o 
   4   4  10     4280.71     4046.26     90.12 o 
   5   4  10     2475.52     2221.06     57.22 o 
   6   4  10       39.86       34.28      4.45 o 
   7   4  10      352.42      330.24     13.34 o 
   8   4  10      684.39      625.88     18.66 o 
   9   4  10        0.09        6.56      3.85 o 
  10   4  10      289.17      281.43     12.44 o 
  11   4  10      163.97      144.54      9.46 o 
  12   4  10        7.17       12.42      5.59 o 
 -18   5  10        0.06       -1.93      4.68 o 
 -17   5  10      608.30      610.99     22.54 o 
 -16   5  10      462.40      499.14     17.51 o 
 -15   5  10      347.15      355.87     13.83 o 
 -14   5  10      540.34      535.43     16.15 o 
 -13   5  10      377.72      365.92     12.31 o 
 -12   5  10      114.15      103.30      6.15 o 
 -11   5  10      141.73      178.36      7.57 o 
 -10   5  10      164.69      151.21      6.64 o 
  -9   5  10     1068.02     1022.06     26.93 o 
  -8   5  10      108.72      110.95      6.95 o 
  -7   5  10        9.92       12.17      2.77 o 
  -6   5  10      963.48      864.37     20.94 o 
  -5   5  10      914.72      854.47     19.50 o 
  -4   5  10       91.17       74.67      6.54 o 
  -3   5  10      446.92      451.36     15.56 o 
  -2   5  10       21.72       14.45      4.21 o 
  -1   5  10      140.91      135.13      9.39 o 
   0   5  10        0.10        5.17      3.72 o 
   1   5  10      835.38      748.33     24.38 o 
   2   5  10      270.94      221.63     10.54 o 
   3   5  10       16.82       10.50      3.84 o 
   4   5  10     1552.84     1505.28     45.53 o 
   5   5  10        0.84        1.07      3.12 o 
   6   5  10      210.77      215.15     10.85 o 
   7   5  10      256.15      273.25     11.88 o 
   8   5  10      582.14      566.20     19.51 o 
   9   5  10       11.83        4.97      4.06 o 
  10   5  10      315.13      324.91     14.03 o 
  11   5  10       12.82       15.87      5.77 o 
  12   5  10        3.55        7.06      5.07 o 
 -17   6  10       24.36       23.74      7.10 o 
 -16   6  10      142.74      150.16      9.13 o 
 -15   6  10        3.21        5.40      3.57 o 
 -14   6  10       80.33       73.25      7.83 o 
 -13   6  10      530.38      494.92     16.34 o 
 -12   6  10      450.71      434.45     18.13 o 
 -11   6  10       27.23       19.36      4.42 o 
 -10   6  10       42.87       50.45      6.28 o 
  -9   6  10      564.19      581.45     18.96 o 
  -8   6  10      672.24      580.30     20.43 o 
  -7   6  10     1131.34     1017.23     24.66 o 
  -6   6  10     3782.72     3403.80     80.85 o 
  -5   6  10      919.94      823.87     24.32 o 
  -4   6  10      212.12      206.36      9.18 o 
  -3   6  10     2260.36     2074.65     60.50 o 
  -2   6  10      249.08      229.19     14.73 o 
  -1   6  10     1080.94      991.74     36.39 o 
   0   6  10      518.57      559.91     23.48 o 
   1   6  10      629.86      623.82     25.54 o 
   2   6  10      675.08      646.75     26.35 o 
   3   6  10      413.55      363.25     14.69 o 
   4   6  10      555.83      562.73     20.62 o 
   5   6  10       92.65       93.13      7.95 o 
   6   6  10      152.55      162.40     10.17 o 
   7   6  10        4.33       -0.19      4.48 o 
   8   6  10       50.81       45.16      7.16 o 
   9   6  10      286.53      251.02     13.36 o 
  10   6  10       43.71       46.56      8.24 o 
  11   6  10       34.97       26.87      7.71 o 
 -16   7  10       58.78       64.96     10.65 o 
 -15   7  10       55.24       43.29      7.82 o 
 -14   7  10       26.39       31.74      5.98 o 
 -13   7  10       58.98       55.82      6.87 o 
 -12   7  10      764.44      763.94     25.95 o 
 -11   7  10      504.10      474.52     16.33 o 
 -10   7  10      118.22      126.51      8.42 o 
  -9   7  10      116.96       91.97      7.19 o 
  -8   7  10      256.93      213.18     12.69 o 
  -7   7  10     1353.80     1286.89     38.81 o 
  -6   7  10      488.11      431.92     15.69 o 
  -5   7  10      217.30      222.78     10.08 o 
  -4   7  10      140.56      145.79      8.36 o 
  -3   7  10      532.30      454.79     18.41 o 
  -2   7  10        0.51        9.21      4.53 o 
  -1   7  10      840.64      813.88     37.06 o 
   0   7  10        5.93        9.09      9.26 o 
   1   7  10      164.84      180.65     12.39 o 
   2   7  10       79.39       66.01      8.25 o 
   3   7  10       68.98       57.24      8.18 o 
   4   7  10      102.44      104.17     10.43 o 
   5   7  10        0.06       10.13     13.71 o 
   6   7  10       81.61       83.22      9.57 o 
   7   7  10        0.21       -3.87      6.07 o 
   8   7  10      304.81      285.56     15.45 o 
   9   7  10        8.19       47.57     17.19 o 
  10   7  10       71.41       64.95      9.43 o 
 -15   8  10       72.76      103.14      9.83 o 
 -14   8  10      566.14      540.12     21.25 o 
 -13   8  10        0.39        3.31      4.57 o 
 -12   8  10       42.07       50.94      6.15 o 
 -11   8  10      468.04      473.13     18.23 o 
 -10   8  10        0.40        1.33      3.48 o 
  -9   8  10       51.95       57.64      6.72 o 
  -8   8  10        0.89        0.42      2.27 o 
  -7   8  10       91.68       96.81      7.88 o 
  -6   8  10        4.00        4.10      4.74 o 
  -5   8  10        0.04       -2.51      3.86 o 
  -4   8  10       68.18       52.15      6.84 o 
  -3   8  10      553.92      528.00     21.18 o 
  -2   8  10        0.09        1.24      5.73 o 
  -1   8  10      285.85      303.65     19.65 o 
   0   8  10     1271.82     1219.88     53.15 o 
   1   8  10       49.77       41.79      8.61 o 
   2   8  10      159.33      167.63     13.22 o 
   3   8  10      245.24      274.45     16.69 o 
   4   8  10       24.50       37.92     10.29 o 
   5   8  10       40.06       37.82      8.89 o 
   6   8  10      777.69      821.13     38.71 o 
   7   8  10      111.76      220.47     18.69 o 
   8   8  10        3.17      -11.53     17.98 o 
   9   8  10      396.81      449.80     40.93 o 
 -14   9  10      533.73      559.09     20.32 o 
 -13   9  10      531.39      543.19     19.52 o 
 -12   9  10      105.67      109.37      8.92 o 
 -11   9  10      430.99      459.12     18.58 o 
 -10   9  10       47.26       38.88      6.55 o 
  -9   9  10       63.54       64.11      7.32 o 
  -8   9  10      293.05      294.71     17.62 o 
  -7   9  10      183.19      171.01     13.37 o 
  -6   9  10       40.22       38.94      8.71 o 
  -5   9  10       28.29       25.62      6.71 o 
  -4   9  10       36.81       31.51      8.29 o 
  -3   9  10       59.67       66.50      6.86 o 
  -2   9  10      347.84      358.00     22.59 o 
  -1   9  10      151.95      150.43     14.54 o 
   0   9  10      173.22      187.59     15.93 o 
   1   9  10        2.20        1.34      5.73 o 
   2   9  10      174.44      145.85     14.68 o 
   3   9  10      121.48      144.50     13.07 o 
   4   9  10       26.98       17.64      7.10 o 
   5   9  10      229.02      237.87     20.49 o 
   6   9  10      102.33      262.34     23.19 o 
   7   9  10        7.75       14.60     19.88 o 
   8   9  10      718.36      773.17     35.13 o 
 -12  10  10      275.06      295.86     19.50 o 
 -11  10  10       14.05       22.58      6.29 o 
 -10  10  10      649.13      642.35     25.34 o 
  -9  10  10       56.68       61.71      7.81 o 
  -8  10  10      555.93      516.08     25.92 o 
  -7  10  10      276.39      284.80     18.00 o 
  -6  10  10       10.79       13.64      6.44 o 
  -5  10  10     1028.41      985.66     47.26 o 
  -4  10  10      239.29      214.62     18.40 o 
  -3  10  10        9.12       17.95      7.04 o 
  -2  10  10      430.04      478.74     27.91 o 
  -1  10  10       98.56      103.75     12.55 o 
   0  10  10      173.90      183.00     15.80 o 
   1  10  10      524.60      600.61     70.67 o 
   2  10  10       52.20       51.77     10.18 o 
   3  10  10        4.96        7.82      8.84 o 
   4  10  10      733.04      803.94     89.39 o 
   5  10  10      112.67      125.43     15.64 o 
   6  10  10       39.33       62.02     10.30 o 
 -10  11  10       75.85       72.49     10.98 o 
  -9  11  10       96.24       95.99     12.29 o 
  -8  11  10      843.08      886.36     38.10 o 
  -7  11  10      101.59      105.71     12.10 o 
  -6  11  10      115.46      123.26     15.51 o 
  -5  11  10     1154.02     1148.88     54.48 o 
  -4  11  10      342.46      319.50     23.38 o 
  -3  11  10      316.87      333.04     23.57 o 
  -2  11  10       11.16       16.84     12.85 o 
  -1  11  10      402.44      381.65     25.12 o 
   0  11  10      172.73      165.31     16.75 o 
   1  11  10      111.15      122.05     19.59 o 
   2  11  10      275.15      288.89     27.66 o 
   3  11  10       10.83       30.26     19.67 o 
   4  11  10     1100.89     1082.50     53.42 o 
  -6  12  10       48.94       62.89     14.52 o 
  -5  12  10        2.92       -0.92      7.15 o 
  -4  12  10     1282.51     1317.65     61.84 o 
  -3  12  10       10.26       18.33     10.52 o 
  -2  12  10      337.24      322.46     24.24 o 
  -1  12  10      467.21      510.52     34.90 o 
   0  12  10        0.48        6.89      8.51 o 
 -19   1  11      132.16      164.27     12.59 o 
 -18   1  11       91.09      110.00      8.76 o 
 -17   1  11      248.61      256.17     11.31 o 
 -16   1  11      127.15      129.86      8.64 o 
 -15   1  11      200.30      192.03      9.82 o 
 -14   1  11      544.35      522.78     13.21 o 
 -13   1  11      404.72      403.82     10.83 o 
 -12   1  11      377.92      299.69     10.71 o 
 -11   1  11     1640.53     1498.54     24.81 o 
 -10   1  11      289.28      304.60      6.72 o 
  -9   1  11      337.28      292.88      7.48 o 
  -8   1  11     4557.02     4349.31     67.58 o 
  -7   1  11      292.20      325.09      7.12 o 
  -6   1  11       11.90       17.56      1.55 o 
  -5   1  11     3224.70     2970.80     51.33 o 
  -4   1  11      912.48      979.04     20.33 o 
  -3   1  11      495.10      473.03     11.47 o 
  -2   1  11     2182.53     2078.82     40.96 o 
  -1   1  11     1774.87     1797.06     35.82 o 
   0   1  11     1857.41     1716.62     34.36 o 
   1   1  11       17.52       24.57      2.42 o 
   2   1  11     1182.17     1060.49     23.88 o 
   3   1  11     1972.75     1868.44     40.37 o 
   4   1  11      429.68      434.33     10.88 o 
   5   1  11     1292.44     1126.88     26.09 o 
   6   1  11      481.30      402.39     14.25 o 
   7   1  11     1006.45      878.99     25.78 o 
   8   1  11      355.02      293.00     15.99 o 
   9   1  11       68.83       68.88      8.21 o 
  10   1  11      227.90      229.76     25.48 o 
  11   1  11      191.04      186.30     25.30 o 
  12   1  11        9.03       15.83      8.57 o 
  13   1  11      190.83      170.70     14.88 o 
 -19   2  11       46.79       68.78      7.41 o 
 -18   2  11      349.13      369.84     16.01 o 
 -17   2  11      237.21      248.67     12.96 o 
 -16   2  11      386.23      378.78     13.85 o 
 -15   2  11      696.20      647.19     18.11 o 
 -14   2  11       88.31       82.63      5.87 o 
 -13   2  11      243.54      227.60      6.88 o 
 -12   2  11     1081.30      888.25     17.66 o 
 -11   2  11       94.13       90.51      4.46 o 
 -10   2  11      364.40      412.58      9.41 o 
  -9   2  11      788.35      787.83     15.59 o 
  -8   2  11      185.54      172.41      5.40 o 
  -7   2  11       23.77       16.89      1.59 o 
  -6   2  11      308.30      268.85      7.42 o 
  -5   2  11     1251.83     1170.62     22.72 o 
  -4   2  11       79.20       94.58      3.56 o 
  -3   2  11      733.04      731.76     20.40 o 
  -2   2  11        4.94       15.49      2.65 o 
  -1   2  11      408.46      392.91     10.92 o 
   0   2  11      995.62      886.58     21.86 o 
   1   2  11      165.76      119.71      4.86 o 
   2   2  11       44.76       50.21      3.10 o 
   3   2  11      224.85      192.79      6.70 o 
   4   2  11        3.50        0.16      2.12 o 
   5   2  11      205.27      184.55      7.04 o 
   6   2  11     1424.33     1296.75     29.36 o 
   7   2  11        0.62        2.70      2.56 o 
   8   2  11      113.08      108.20      8.50 o 
   9   2  11       31.25       16.35      5.77 o 
  10   2  11      102.18      113.50     10.67 o 
  11   2  11       62.75       68.67      9.46 o 
  12   2  11      108.94      125.01     17.27 o 
 -19   3  11      397.34      443.72     20.56 o 
 -18   3  11       74.03       75.95     10.68 o 
 -17   3  11       62.56       54.41      6.96 o 
 -16   3  11       40.47       36.32      5.28 o 
 -15   3  11       96.38       98.77      7.81 o 
 -14   3  11      140.05      137.50      6.74 o 
 -13   3  11        4.58        1.72      2.45 o 
 -12   3  11     1851.21     1749.81     33.01 o 
 -11   3  11     2173.99     1917.10     36.47 o 
 -10   3  11       12.09       11.29      2.59 o 
  -9   3  11     1135.70     1063.01     20.87 o 
  -8   3  11      692.98      693.55     14.68 o 
  -7   3  11      852.76      727.58     16.11 o 
  -6   3  11      676.60      624.90     15.14 o 
  -5   3  11       72.90       39.47      2.63 o 
  -4   3  11     4462.18     3807.42     79.06 o 
  -3   3  11        0.83        2.95      2.00 o 
  -2   3  11        4.88        3.50      2.02 o 
  -1   3  11     2084.17     1809.53     45.81 o 
   0   3  11      604.63      671.00     17.14 o 
   1   3  11      530.68      529.55     14.45 o 
   2   3  11      775.50      663.39     17.49 o 
   3   3  11      627.76      584.08     16.21 o 
   4   3  11     1277.45     1168.66     28.95 o 
   5   3  11      405.77      372.32     10.87 o 
   6   3  11        2.79        1.61      2.69 o 
   7   3  11       38.15       41.00      4.23 o 
   8   3  11      254.75      263.73      9.56 o 
   9   3  11      362.30      345.46     13.30 o 
  10   3  11       25.10       29.20      5.68 o 
  11   3  11       19.85       19.46      9.13 o 
  12   3  11        3.35        2.77      7.05 o 
 -18   4  11      621.47      657.52     23.65 o 
 -17   4  11      129.77      145.06      9.84 o 
 -16   4  11       87.48       60.98      6.27 o 
 -15   4  11       74.51       66.48      6.10 o 
 -14   4  11       48.78       40.58      4.60 o 
 -13   4  11      205.10      173.37      7.97 o 
 -12   4  11     2103.35     1910.80     41.20 o 
 -11   4  11      523.23      482.55     13.83 o 
 -10   4  11        1.47        2.75      2.77 o 
  -9   4  11     1860.24     1657.54     38.03 o 
  -8   4  11      672.30      571.46     14.14 o 
  -7   4  11      498.64      503.89     12.83 o 
  -6   4  11      836.22      745.22     19.35 o 
  -5   4  11     1939.09     1887.09     43.65 o 
  -4   4  11        0.43        2.45      2.11 o 
  -3   4  11      156.71      161.08      7.54 o 
  -2   4  11      199.47      190.40     10.27 o 
  -1   4  11      137.31      146.83      7.78 o 
   0   4  11      786.37      747.13     21.20 o 
   1   4  11      797.43      783.48     22.40 o 
   2   4  11      605.55      565.09     17.54 o 
   3   4  11       29.47       30.07      3.84 o 
   4   4  11      450.65      426.94     13.43 o 
   5   4  11      480.71      454.37     14.31 o 
   6   4  11       55.48       51.90      5.01 o 
   7   4  11       90.67       86.00      6.34 o 
   8   4  11       30.04       25.42      4.81 o 
   9   4  11      103.92       76.64     10.28 o 
  10   4  11      204.36      216.34     12.25 o 
  11   4  11       34.60       22.18     12.25 o 
  12   4  11      257.70      241.85     21.69 o 
 -18   5  11       17.24       22.71      5.98 o 
 -17   5  11       16.23       13.39      5.00 o 
 -16   5  11      121.64      125.69      8.26 o 
 -15   5  11       28.45       24.08      4.65 o 
 -14   5  11       25.14       29.12      4.45 o 
 -13   5  11        7.55        5.35      2.98 o 
 -12   5  11      117.86      123.05      6.55 o 
 -11   5  11      468.94      427.78     12.77 o 
 -10   5  11      436.87      367.34     11.20 o 
  -9   5  11       20.33       13.19      3.71 o 
  -8   5  11     4869.04     4307.28     91.08 o 
  -7   5  11        0.84       -1.36      2.33 o 
  -6   5  11      559.83      517.19     13.98 o 
  -5   5  11      479.96      370.27     13.66 o 
  -4   5  11      139.24       84.50      7.01 o 
  -3   5  11      694.44      613.50     19.93 o 
  -2   5  11       85.22       71.34      6.93 o 
  -1   5  11     1286.49     1103.15     38.91 o 
   0   5  11     1347.49     1192.11     36.30 o 
   1   5  11       93.54       81.29      6.62 o 
   2   5  11      440.63      369.68     14.86 o 
   3   5  11     1994.82     1846.21     54.66 o 
   4   5  11        2.22       -0.03      3.65 o 
   5   5  11      129.22      143.01      9.11 o 
   6   5  11     1081.59      990.97     32.48 o 
   7   5  11      452.07      402.11     16.94 o 
   8   5  11        5.72        1.46      4.22 o 
   9   5  11      221.61      212.69     12.04 o 
  10   5  11       67.64       72.60      9.24 o 
  11   5  11       21.21       15.28      9.34 o 
 -17   6  11      201.02      226.45     11.20 o 
 -16   6  11        6.18       18.41      7.33 o 
 -15   6  11        2.41       -2.93      5.18 o 
 -14   6  11      454.51      464.19     15.96 o 
 -13   6  11      582.52      536.02     19.61 o 
 -12   6  11       54.47       44.19      5.82 o 
 -11   6  11       57.77       73.84      6.87 o 
 -10   6  11      728.13      617.01     20.22 o 
  -9   6  11       99.17       77.70      6.41 o 
  -8   6  11      103.00      109.31      6.13 o 
  -7   6  11        0.43       -0.60      2.29 o 
  -6   6  11       37.67       30.75      5.84 o 
  -5   6  11     1106.02      977.74     28.21 o 
  -4   6  11      770.72      687.71     21.04 o 
  -3   6  11     1034.13      923.64     31.87 o 
  -2   6  11      739.76      737.18     28.77 o 
  -1   6  11     1174.27     1171.18     42.99 o 
   0   6  11      375.00      385.70     18.12 o 
   1   6  11       76.07       96.22      8.98 o 
   2   6  11       91.21       81.19      8.50 o 
   3   6  11     1151.49     1108.46     35.25 o 
   4   6  11      220.58      203.71     11.06 o 
   5   6  11      480.58      495.99     19.43 o 
   6   6  11      148.92      144.64      9.96 o 
   7   6  11        0.14       -0.50      4.17 o 
   8   6  11      114.60      115.44      9.39 o 
   9   6  11       14.31       17.94      5.52 o 
  10   6  11       41.01       44.57      9.33 o 
 -16   7  11      240.02      233.25     14.63 o 
 -15   7  11        0.02        8.44      5.97 o 
 -14   7  11      229.51      244.78     14.66 o 
 -13   7  11       98.16       86.58     11.47 o 
 -12   7  11       36.25       43.52      5.42 o 
 -11   7  11      387.83      347.46     13.38 o 
 -10   7  11      379.00      342.94     14.23 o 
  -9   7  11      159.80      121.01      9.66 o 
  -8   7  11     1545.71     1359.17     41.00 o 
  -7   7  11      246.91      211.97     10.65 o 
  -6   7  11      403.46      371.39     14.07 o 
  -5   7  11      394.79      379.61     14.81 o 
  -4   7  11      151.44      115.08      8.23 o 
  -3   7  11       56.80       74.60      6.54 o 
  -2   7  11      500.33      462.88     24.67 o 
  -1   7  11        0.03        2.96      4.04 o 
   0   7  11      357.76      386.72     18.94 o 
   1   7  11        9.10        9.47      5.15 o 
   2   7  11       19.00       19.30      5.89 o 
   3   7  11        4.23       10.41      6.00 o 
   4   7  11      382.23      364.29     19.23 o 
   5   7  11        8.82        3.24      9.48 o 
   6   7  11      143.12      143.90     11.82 o 
   7   7  11      134.51      157.15     10.49 o 
   8   7  11       67.28       60.56      8.32 o 
   9   7  11       30.29       26.98      8.78 o 
  10   7  11      231.34      224.85     13.20 o 
 -15   8  11      151.24      138.81     12.82 o 
 -14   8  11      529.89      502.91     18.34 o 
 -13   8  11      115.90      131.98      9.43 o 
 -12   8  11      194.40      186.94     10.34 o 
 -11   8  11      298.01      283.84     13.54 o 
 -10   8  11      165.63      169.69     10.24 o 
  -9   8  11      309.49      263.57     16.34 o 
  -8   8  11      891.98      839.36     33.91 o 
  -7   8  11      475.76      422.63     20.85 o 
  -6   8  11      345.34      333.20     18.03 o 
  -5   8  11      280.33      256.79     12.06 o 
  -4   8  11      426.20      434.58     18.65 o 
  -3   8  11      257.93      210.76     15.96 o 
  -2   8  11       32.63       25.76      7.44 o 
  -1   8  11     1078.70     1088.21     48.57 o 
   0   8  11      411.26      370.45     22.63 o 
   1   8  11     1350.01     1298.67     67.91 o 
   2   8  11       43.67       46.65      8.36 o 
   3   8  11      103.83      113.35     11.62 o 
   4   8  11      916.15      982.78     46.74 o 
   5   8  11       36.25       47.17      8.63 o 
   6   8  11      161.68      173.80     14.50 o 
   7   8  11      241.55      270.44     17.34 o 
   8   8  11        1.37        9.68     12.69 o 
 -14   9  11       60.19       84.56      9.13 o 
 -13   9  11       44.55       55.29      7.20 o 
 -12   9  11      573.78      590.74     20.32 o 
 -11   9  11       29.20       36.41      6.56 o 
 -10   9  11      121.62      120.07      9.88 o 
  -9   9  11      218.59      230.15     15.82 o 
  -8   9  11       45.97       49.53      8.41 o 
  -7   9  11       17.34       15.98      6.37 o 
  -6   9  11      680.81      677.47     29.53 o 
  -5   9  11      122.07      103.23     12.65 o 
  -4   9  11     1337.68     1309.74     45.32 o 
  -3   9  11       17.80        7.87      6.71 o 
  -2   9  11      405.09      371.90     23.46 o 
  -1   9  11     3216.05     3139.01    122.88 o 
   0   9  11       15.57        8.86      6.61 o 
   1   9  11      115.96      114.58     13.27 o 
   2   9  11      908.93      879.69     42.98 o 
   3   9  11      167.63      130.13     31.59 o 
   4   9  11      153.12      142.39     25.09 o 
   5   9  11       37.31       19.52     12.37 o 
   6   9  11        2.24        5.63      9.59 o 
   7   9  11        0.94       12.57     27.27 o 
 -12  10  11       77.46       75.90      9.04 o 
 -11  10  11       40.74       32.77      6.81 o 
 -10  10  11      134.93      121.11     12.85 o 
  -9  10  11      200.45      233.21     16.84 o 
  -8  10  11      182.17      181.32     14.82 o 
  -7  10  11      402.68      434.27     23.22 o 
  -6  10  11       19.62       30.92     13.32 o 
  -5  10  11      316.46      404.52     51.28 o 
  -4  10  11      150.20      117.75     14.54 o 
  -3  10  11       58.87       78.87     11.39 o 
  -2  10  11      200.02      207.66     17.09 o 
  -1  10  11       46.65       49.72      9.56 o 
   0  10  11        0.38        3.92      6.29 o 
   1  10  11      101.70      108.44     13.56 o 
   2  10  11      235.38      310.65     46.88 o 
   3  10  11      216.48      242.25     21.08 o 
   4  10  11       31.70       57.30     11.30 o 
   5  10  11      189.98      186.56     18.37 o 
 -10  11  11       65.44       65.93     10.79 o 
  -9  11  11      250.94      244.54     18.04 o 
  -8  11  11       38.02       34.59      8.82 o 
  -7  11  11      383.55      378.00     26.08 o 
  -6  11  11        5.45        8.33      7.81 o 
  -5  11  11      197.21      233.94     20.15 o 
  -4  11  11      119.61      154.73     16.66 o 
  -3  11  11        0.00       -9.70      8.04 o 
  -2  11  11      277.42      311.25     36.45 o 
  -1  11  11      135.06      154.56     15.41 o 
   0  11  11       30.94       20.30     19.47 o 
   1  11  11       32.78       24.18      7.80 o 
   2  11  11      342.69      433.01     28.46 o 
   3  11  11      620.75      726.19     84.12 o 
  -5  12  11      115.32      111.93     15.71 o 
  -4  12  11      293.75      355.07     47.09 o 
  -3  12  11     1303.24     1325.47     62.09 o 
  -2  12  11       49.05       49.97     11.73 o 
 -19   0  12       21.47       25.20      9.50 o 
 -18   0  12        0.16        1.62      6.60 o 
 -17   0  12      408.78      472.66     31.84 o 
 -16   0  12       76.50       73.47     11.16 o 
 -15   0  12      911.00      813.18     32.56 o 
 -14   0  12       80.80       60.87      6.55 o 
 -13   0  12      147.62      128.78     11.26 o 
 -12   0  12      131.17      180.46     12.35 o 
 -11   0  12        0.06        0.98      2.67 o 
 -10   0  12     2050.94     2135.93     49.07 o 
  -9   0  12        0.86        1.32      1.73 o 
  -8   0  12       69.63       59.63      3.60 o 
  -7   0  12     1637.72     1387.81     27.75 o 
  -6   0  12     2162.44     2128.27     47.90 o 
  -5   0  12      158.16      148.06      6.20 o 
  -4   0  12     5488.03     4897.50    133.89 o 
  -3   0  12      193.43      141.22      6.52 o 
  -2   0  12       12.10        2.88      2.06 o 
  -1   0  12      763.73      714.91     21.92 o 
   0   0  12     2419.57     2257.95     63.40 o 
   1   0  12     1379.77     1165.11     34.34 o 
   2   0  12       17.70       37.35      3.59 o 
   3   0  12      747.76      646.46     18.49 o 
   4   0  12     5693.49     5167.56    162.12 o 
   5   0  12     4744.94     4209.96    133.60 o 
   6   0  12       86.68       68.31      7.50 o 
   7   0  12      847.63      746.62     29.88 o 
   8   0  12     2399.87     2087.54     89.22 o 
   9   0  12        5.25       27.34      7.30 o 
  10   0  12       34.80       45.97      9.24 o 
  11   0  12     1622.32     1415.18     66.19 o 
  12   0  12       59.23       38.48     33.41 o 
 -19   1  12       49.76       79.83      8.79 o 
 -18   1  12      103.59      101.44      8.33 o 
 -17   1  12       53.61       41.04      6.79 o 
 -16   1  12       55.71       59.45      7.32 o 
 -15   1  12        1.09        3.70      2.68 o 
 -14   1  12      657.46      625.62     15.08 o 
 -13   1  12      335.64      297.33      8.89 o 
 -12   1  12       15.70       10.14      2.40 o 
 -11   1  12        7.19        7.40      1.75 o 
 -10   1  12      151.74      109.69      3.88 o 
  -9   1  12     1369.38     1343.22     22.57 o 
  -8   1  12       91.45      100.89      3.78 o 
  -7   1  12      973.84      940.04     14.78 o 
  -6   1  12     1482.05     1400.34     23.95 o 
  -5   1  12      120.25       92.64      3.81 o 
  -4   1  12      723.89      706.91     16.44 o 
  -3   1  12       27.07       28.65      2.16 o 
  -2   1  12        9.43       21.05      1.91 o 
  -1   1  12     3474.70     3451.44     67.18 o 
   0   1  12        3.79       11.10      1.53 o 
   1   1  12      631.73      680.90     16.22 o 
   2   1  12       84.17       84.64      4.45 o 
   3   1  12      274.58      248.35      8.06 o 
   4   1  12        0.11        3.65      2.49 o 
   5   1  12      604.66      538.78     15.74 o 
   6   1  12       90.39       80.90      6.40 o 
   7   1  12      397.71      358.73     14.02 o 
   8   1  12      951.63      840.05     33.75 o 
   9   1  12      152.21      167.93     20.27 o 
  10   1  12      443.34      417.35     21.50 o 
  11   1  12       24.66       35.01     10.07 o 
  12   1  12      313.62      282.35     18.14 o 
 -19   2  12       78.46       88.79     11.36 o 
 -18   2  12      141.61      161.32     11.09 o 
 -17   2  12      161.57      164.11      9.92 o 
 -16   2  12        5.77        6.66      3.45 o 
 -15   2  12        0.07       -1.12      3.58 o 
 -14   2  12      759.78      704.65     17.61 o 
 -13   2  12       31.53       50.23      3.47 o 
 -12   2  12      103.48       96.14      4.78 o 
 -11   2  12        6.38       10.92      2.20 o 
 -10   2  12     3010.61     2637.77     45.09 o 
  -9   2  12       85.93       91.36      3.87 o 
  -8   2  12      580.61      542.56     10.26 o 
  -7   2  12     1667.80     1590.24     27.22 o 
  -6   2  12      652.89      594.67     12.74 o 
  -5   2  12     1004.24     1010.90     20.06 o 
  -4   2  12      385.37      321.51      8.89 o 
  -3   2  12      390.96      331.96      8.98 o 
  -2   2  12      150.35      142.19      6.60 o 
  -1   2  12        0.37        2.22      1.74 o 
   0   2  12      128.94       88.03      4.17 o 
   1   2  12      857.74      877.22     18.78 o 
   2   2  12      434.36      404.64     10.87 o 
   3   2  12       18.56       18.59      2.83 o 
   4   2  12      340.94      318.35      9.61 o 
   5   2  12      237.49      210.28      7.65 o 
   6   2  12        4.92       14.39      4.37 o 
   7   2  12        5.78        1.82      2.83 o 
   8   2  12      179.32      138.42     10.90 o 
   9   2  12       22.44       36.20      9.41 o 
  10   2  12      134.74      110.07     14.65 o 
  11   2  12        1.88        0.24      6.44 o 
  12   2  12      101.41       94.60     15.09 o 
 -19   3  12        0.02       -1.00      5.15 o 
 -18   3  12        7.50        6.41      5.27 o 
 -17   3  12        2.53       -0.35      4.01 o 
 -16   3  12       51.89       67.21      6.80 o 
 -15   3  12       10.48        8.23      3.49 o 
 -14   3  12      123.24      116.58      6.98 o 
 -13   3  12      388.85      355.00     10.70 o 
 -12   3  12       57.99       44.32      4.08 o 
 -11   3  12     1189.38     1075.23     23.43 o 
 -10   3  12      664.46      679.47     14.98 o 
  -9   3  12      157.13      160.59      5.85 o 
  -8   3  12        2.27        3.21      1.66 o 
  -7   3  12        1.83        1.07      1.50 o 
  -6   3  12        2.97        9.47      1.96 o 
  -5   3  12       14.64       23.96      2.16 o 
  -4   3  12      290.90      312.39      9.54 o 
  -3   3  12      821.03      847.54     21.29 o 
  -2   3  12       57.59       44.08      3.56 o 
  -1   3  12      442.73      442.04     12.65 o 
   0   3  12      577.41      538.75     16.35 o 
   1   3  12      853.49      797.23     20.27 o 
   2   3  12       29.40       26.36      3.42 o 
   3   3  12      204.61      164.73      7.23 o 
   4   3  12        8.35        7.75      2.64 o 
   5   3  12      140.44      137.46      6.23 o 
   6   3  12      149.39      149.60      8.31 o 
   7   3  12        1.13        5.30      4.57 o 
   8   3  12       49.77       55.22      6.39 o 
   9   3  12      524.21      447.30     34.62 o 
  10   3  12      143.83      113.12     14.33 o 
  11   3  12      127.92      118.33     11.84 o 
 -18   4  12        0.03       -4.04      4.46 o 
 -17   4  12        2.92        2.03      3.81 o 
 -16   4  12      537.02      537.95     17.76 o 
 -15   4  12      131.62      129.89      7.87 o 
 -14   4  12      199.66      193.87      9.20 o 
 -13   4  12      503.64      473.96     14.32 o 
 -12   4  12       38.15       34.44      4.04 o 
 -11   4  12      768.88      693.92     18.05 o 
 -10   4  12        0.30        0.48      1.96 o 
  -9   4  12      309.19      273.48      8.23 o 
  -8   4  12     1165.74      978.16     21.98 o 
  -7   4  12      197.41      203.07      8.21 o 
  -6   4  12     2333.85     2087.89     48.35 o 
  -5   4  12       31.58       29.27      3.26 o 
  -4   4  12      174.55      142.63      6.63 o 
  -3   4  12     6328.94     5940.53    163.62 o 
  -2   4  12       34.05       25.01      4.05 o 
  -1   4  12        5.97        2.07      2.87 o 
   0   4  12     1873.33     1635.07     42.29 o 
   1   4  12     2041.22     1962.20     50.48 o 
   2   4  12       30.04       39.36      4.74 o 
   3   4  12       33.32       25.70      5.13 o 
   4   4  12      996.41      890.71     25.95 o 
   5   4  12      112.59       99.91      7.15 o 
   6   4  12      122.74      121.07      6.22 o 
   7   4  12      864.31      801.26     24.70 o 
   8   4  12       39.77       40.31      5.28 o 
   9   4  12      242.22      243.78     11.90 o 
  10   4  12        5.75       16.57      6.27 o 
  11   4  12       80.77      102.44     11.24 o 
 -18   5  12      106.55      132.16     11.48 o 
 -17   5  12      186.04      163.73      9.58 o 
 -16   5  12      529.75      530.93     18.01 o 
 -15   5  12      374.61      374.84     13.98 o 
 -14   5  12      868.74      869.02     24.73 o 
 -13   5  12      272.13      272.11     10.25 o 
 -12   5  12       21.12       16.44      3.41 o 
 -11   5  12       51.53       50.28      4.28 o 
 -10   5  12       15.79       13.12      2.47 o 
  -9   5  12       15.10       12.42      3.30 o 
  -8   5  12      124.79       98.50      5.74 o 
  -7   5  12      999.29      885.74     24.14 o 
  -6   5  12      523.02      485.25     15.53 o 
  -5   5  12     1306.30     1049.15     28.31 o 
  -4   5  12       28.93       33.18      4.28 o 
  -3   5  12      103.18       98.86      8.19 o 
  -2   5  12       44.45       38.68      5.66 o 
  -1   5  12      132.27      139.49      7.73 o 
   0   5  12      488.12      413.17     15.66 o 
   1   5  12      669.77      649.18     22.24 o 
   2   5  12       14.38        7.32      3.95 o 
   3   5  12     3428.42     3231.22     92.16 o 
   4   5  12      132.20      116.98      8.35 o 
   5   5  12      108.58      112.52      8.34 o 
   6   5  12      881.37      844.60     28.94 o 
   7   5  12        0.02        0.09      4.03 o 
   8   5  12       25.88       20.20      5.61 o 
   9   5  12        4.61        2.15      4.45 o 
  10   5  12       36.24       40.01      9.14 o 
 -17   6  12       33.32       38.71      5.54 o 
 -16   6  12      147.98      128.21      8.19 o 
 -15   6  12       73.53       69.30      6.26 o 
 -14   6  12      210.43      160.68     10.11 o 
 -13   6  12     1614.62     1487.05     42.15 o 
 -12   6  12       18.40       11.92      3.94 o 
 -11   6  12      279.16      251.22      9.78 o 
 -10   6  12     1713.58     1565.34     42.22 o 
  -9   6  12       69.64       67.38      5.26 o 
  -8   6  12      223.31      197.81      9.20 o 
  -7   6  12      666.86      616.76     20.05 o 
  -6   6  12      259.50      195.05      9.72 o 
  -5   6  12      273.73      243.91     10.46 o 
  -4   6  12     1092.23      973.33     33.56 o 
  -3   6  12      200.34      176.07     11.38 o 
  -2   6  12      135.76      141.29     10.40 o 
  -1   6  12     1017.84     1006.04     37.09 o 
   0   6  12      213.50      235.44     13.67 o 
   1   6  12       61.83       72.02      8.13 o 
   2   6  12        0.40        1.01      3.44 o 
   3   6  12      735.74      708.16     24.84 o 
   4   6  12       52.24       64.38      6.76 o 
   5   6  12     4479.55     4194.52    119.57 o 
   6   6  12      532.37      480.13     19.39 o 
   7   6  12      226.07      203.89     13.48 o 
   8   6  12      586.71      576.25     23.96 o 
   9   6  12       67.78       61.10      7.99 o 
  10   6  12       54.02       48.30      7.52 o 
 -16   7  12      316.55      317.01     16.07 o 
 -15   7  12      287.78      311.51     15.08 o 
 -14   7  12      198.70      179.92     11.18 o 
 -13   7  12       22.57       24.45      5.82 o 
 -12   7  12        9.37       14.82      5.78 o 
 -11   7  12      387.88      361.96     13.73 o 
 -10   7  12       66.79       58.68      7.75 o 
  -9   7  12       34.39       36.11      5.29 o 
  -8   7  12      429.95      441.51     17.11 o 
  -7   7  12      615.34      524.03     24.62 o 
  -6   7  12      106.85       94.44      7.30 o 
  -5   7  12      122.85      140.72      8.80 o 
  -4   7  12      194.69      152.51      9.54 o 
  -3   7  12      126.34      112.92     11.28 o 
  -2   7  12       87.67       72.22      9.36 o 
  -1   7  12      803.52      741.12     29.98 o 
   0   7  12        0.31       -2.77      3.98 o 
   1   7  12       30.93       23.69      8.54 o 
   2   7  12      265.45      256.08     15.65 o 
   3   7  12      120.63      133.17     11.70 o 
   4   7  12      120.57      122.99     11.17 o 
   5   7  12       67.28       77.12      9.76 o 
   6   7  12      405.21      405.62     25.31 o 
   7   7  12        9.78        1.30      9.16 o 
   8   7  12       24.91       20.64      6.37 o 
   9   7  12       22.42       36.82      8.38 o 
 -15   8  12        6.67        0.64      4.41 o 
 -14   8  12       12.85       10.73      4.79 o 
 -13   8  12       74.77       80.06     10.03 o 
 -12   8  12      100.27      108.49      9.09 o 
 -11   8  12       53.97       38.63      7.59 o 
 -10   8  12       21.52       17.82      6.22 o 
  -9   8  12       13.74       14.51      5.93 o 
  -8   8  12      369.96      334.79     18.53 o 
  -7   8  12      509.76      469.28     22.63 o 
  -6   8  12      107.66       98.04      7.88 o 
  -5   8  12        0.00        0.03      3.60 o 
  -4   8  12      199.37      149.72      9.81 o 
  -3   8  12      219.35      204.72     15.85 o 
  -2   8  12      267.78      233.84     17.23 o 
  -1   8  12        0.19       -1.44      4.99 o 
   0   8  12       54.69       44.21      8.74 o 
   1   8  12      564.71      563.94     25.99 o 
   2   8  12       29.58       34.95      8.21 o 
   3   8  12        6.87       13.43     16.34 o 
   4   8  12       33.70       32.72      8.21 o 
   5   8  12      414.92      407.26     33.67 o 
   6   8  12        1.06        9.71      6.25 o 
   7   8  12        2.82       65.97     11.64 o 
   8   8  12        1.93        9.43     20.17 o 
 -14   9  12      754.23      718.70     25.39 o 
 -13   9  12        0.74       -3.22      4.10 o 
 -12   9  12        0.50        7.27      4.39 o 
 -11   9  12       44.42       42.03      8.57 o 
 -10   9  12        8.80        7.04      5.98 o 
  -9   9  12      737.87      739.44     31.80 o 
  -8   9  12        2.01       -2.67      8.13 o 
  -7   9  12        0.02        5.76      5.14 o 
  -6   9  12      477.28      444.96     26.64 o 
  -5   9  12        1.39       -2.38      3.93 o 
  -4   9  12      102.91      101.24     12.59 o 
  -3   9  12      672.93      623.92     33.03 o 
  -2   9  12        0.46       -4.10      5.01 o 
  -1   9  12      116.13      128.60     13.65 o 
   0   9  12      124.67      133.12     14.20 o 
   1   9  12        1.55       -3.72      5.11 o 
   2   9  12       67.81       82.48     16.05 o 
   3   9  12       86.41       74.06     10.83 o 
   4   9  12        0.05       -3.21     19.93 o 
   5   9  12       67.54       51.46     12.37 o 
   6   9  12       49.32       78.44     22.89 o 
 -12  10  12       70.50       78.35     10.39 o 
 -11  10  12       22.85       15.09      7.48 o 
 -10  10  12      414.26      438.50     23.90 o 
  -9  10  12      726.57      678.05     31.29 o 
  -8  10  12       92.89       79.90     13.72 o 
  -7  10  12      339.44      331.29     19.89 o 
  -6  10  12     1474.19     1488.39     65.92 o 
  -5  10  12        2.50       23.67     29.18 o 
  -4  10  12      190.35      214.92     41.30 o 
  -3  10  12     1049.32     1145.46     57.21 o 
  -2  10  12       12.09        1.31      5.94 o 
  -1  10  12      185.22      237.15     37.28 o 
   0  10  12       50.25       58.78     11.15 o 
   1  10  12      648.91      733.46     65.64 o 
   2  10  12       27.68       54.36     24.07 o 
   3  10  12       53.02      156.72     17.61 o 
   4  10  12      633.52      605.98     29.58 o 
   5  10  12        1.66        6.52      9.28 o 
  -9  11  12       29.12       39.96      9.24 o 
  -8  11  12        7.39        8.58      6.67 o 
  -7  11  12      160.01      142.89     16.78 o 
  -6  11  12       20.32       48.80     27.13 o 
  -5  11  12      372.05      416.73     27.46 o 
  -4  11  12        0.21       -8.24      7.30 o 
  -2  11  12      349.21      395.86     68.52 o 
  -1  11  12        1.47       20.87     11.35 o 
   0  11  12       48.81       69.51     15.79 o 
   1  11  12      461.43      460.39     29.62 o 
   2  11  12      138.30      177.96     31.55 o 
 -19   1  13       12.83       15.45      5.37 o 
 -18   1  13        0.01        6.14      4.86 o 
 -17   1  13      630.63      672.91     20.73 o 
 -16   1  13      187.97      205.22     10.48 o 
 -15   1  13       26.44       23.08      3.87 o 
 -14   1  13      305.85      262.17      8.55 o 
 -13   1  13        9.14        2.50      2.70 o 
 -12   1  13      796.96      768.19     15.96 o 
 -11   1  13      543.39      459.63      9.16 o 
 -10   1  13       70.97       73.12      3.18 o 
  -9   1  13     1498.57     1377.00     24.28 o 
  -8   1  13       15.73       19.01      1.85 o 
  -7   1  13      117.47      110.84      3.41 o 
  -6   1  13     1766.83     1722.26     26.66 o 
  -5   1  13       80.47       92.12      3.80 o 
  -4   1  13      358.47      343.48      8.60 o 
  -3   1  13      966.13      913.26     19.29 o 
  -2   1  13      337.23      294.02      7.67 o 
  -1   1  13      436.42      381.63     10.10 o 
   0   1  13        1.39        1.33      1.74 o 
   1   1  13      451.14      413.18     11.13 o 
   2   1  13      507.29      554.40     14.18 o 
   3   1  13     2007.23     1937.77     42.30 o 
   4   1  13      219.01      192.24      7.25 o 
   5   1  13        6.69       10.90      3.30 o 
   6   1  13      275.80      256.61     11.46 o 
   7   1  13       69.33       59.36      9.80 o 
   9   1  13      620.48      607.17     49.04 o 
  10   1  13       79.48       74.93     12.40 o 
  11   1  13      242.20      249.36     21.86 o 
 -19   2  13      246.14      243.52     14.08 o 
 -18   2  13     1174.45     1211.58     40.63 o 
 -17   2  13        0.66        2.55      4.35 o 
 -16   2  13      412.41      398.66     14.23 o 
 -15   2  13      378.40      379.89     12.47 o 
 -14   2  13      425.53      351.29     11.56 o 
 -13   2  13      264.07      252.03      7.64 o 
 -12   2  13      402.37      324.83      9.16 o 
 -11   2  13      166.25      151.60      5.70 o 
 -10   2  13        0.30        2.89      1.98 o 
  -9   2  13     1330.04     1222.99     24.22 o 
  -8   2  13     1768.47     1644.93     31.48 o 
  -7   2  13      173.52      160.01      5.03 o 
  -6   2  13      341.54      330.45      8.24 o 
  -5   2  13     1950.03     1779.10     33.82 o 
  -4   2  13      344.87      312.41      8.85 o 
  -3   2  13        4.70        7.89      1.64 o 
  -2   2  13      802.75      799.10     20.28 o 
  -1   2  13     1706.07     1580.63     34.14 o 
   0   2  13      932.43      909.16     19.36 o 
   1   2  13      619.65      601.26     13.86 o 
   2   2  13     1839.16     1783.32     38.20 o 
   3   2  13     6938.47     6594.07    145.02 o 
   4   2  13     1354.35     1246.54     30.73 o 
   5   2  13      427.03      392.16     12.70 o 
   6   2  13      593.55      539.13     16.23 o 
   7   2  13        0.48        7.67      9.15 o 
   8   2  13       13.32       19.07      9.30 o 
   9   2  13        1.35        7.63      8.60 o 
  10   2  13       98.45      108.27     10.82 o 
  11   2  13       62.65       39.11     11.80 o 
 -19   3  13        0.68        4.23      4.59 o 
 -18   3  13        0.21        0.67      3.90 o 
 -17   3  13        7.69        8.25      5.16 o 
 -16   3  13      454.33      446.59     17.29 o 
 -15   3  13       44.25       45.87      5.03 o 
 -14   3  13       32.33       28.60      4.27 o 
 -13   3  13     1456.50     1336.89     31.29 o 
 -12   3  13       31.56       12.44      3.10 o 
 -11   3  13     1047.46      952.12     20.03 o 
 -10   3  13     4400.06     4008.88     78.15 o 
  -9   3  13      613.97      568.95     13.02 o 
  -8   3  13      443.93      395.14     10.22 o 
  -7   3  13     2734.72     2445.59     52.10 o 
  -6   3  13       48.07       34.51      2.68 o 
  -5   3  13     1954.48     1667.74     36.45 o 
  -4   3  13       71.77       73.84      4.59 o 
  -3   3  13      383.56      302.43      9.72 o 
  -2   3  13     1164.57      982.04     24.45 o 
  -1   3  13      383.91      348.24     11.92 o 
   0   3  13     1141.40     1049.48     28.55 o 
   1   3  13     1525.98     1455.33     38.32 o 
   2   3  13      192.01      169.11      8.11 o 
   3   3  13        0.69        0.53      2.17 o 
   4   3  13       44.88       34.91      3.63 o 
   5   3  13      413.66      393.32     11.73 o 
   6   3  13        4.93        1.49      3.98 o 
   7   3  13      457.28      434.57     17.76 o 
   8   3  13       18.08       22.59      4.92 o 
   9   3  13      389.24      385.30     20.50 o 
  10   3  13      550.14      526.98     25.82 o 
  11   3  13      338.45      364.02     32.94 o 
 -18   4  13       38.71       34.91      6.28 o 
 -17   4  13       35.41       43.83      6.34 o 
 -16   4  13      333.94      330.27     13.03 o 
 -15   4  13       15.55       15.06      4.01 o 
 -14   4  13       76.73       70.98      5.93 o 
 -13   4  13      419.90      384.22     12.38 o 
 -12   4  13      389.50      339.13     11.15 o 
 -11   4  13      694.53      613.98     16.46 o 
 -10   4  13      176.88      163.02      6.92 o 
  -9   4  13      105.11       91.74      5.14 o 
  -8   4  13      505.83      445.30     11.22 o 
  -7   4  13     2026.82     1861.38     43.75 o 
  -6   4  13     1122.95     1021.97     25.53 o 
  -5   4  13      119.16      111.52      5.68 o 
  -4   4  13     3114.76     2927.88     82.68 o 
  -3   4  13      153.65      142.67      9.18 o 
  -2   4  13     1080.92     1030.57     31.65 o 
  -1   4  13      843.89      783.25     25.31 o 
   0   4  13        0.82        1.73      3.04 o 
   1   4  13       91.94      100.92      7.15 o 
   2   4  13      297.12      287.28     12.47 o 
   3   4  13      480.03      428.06     14.96 o 
   4   4  13      192.75      160.39      9.20 o 
   5   4  13      517.02      484.12     15.88 o 
   6   4  13        8.55       13.02      4.84 o 
   7   4  13      206.92      197.31     14.70 o 
   8   4  13       65.60       72.01     13.29 o 
   9   4  13        1.61        4.14      8.04 o 
  10   4  13      103.37      108.92     13.26 o 
 -18   5  13      177.61      176.35     11.15 o 
 -17   5  13      398.46      411.33     15.43 o 
 -16   5  13      512.50      521.27     17.78 o 
 -15   5  13       23.01       24.66      4.50 o 
 -14   5  13      174.23      178.39      9.00 o 
 -13   5  13      120.26      111.42      7.52 o 
 -12   5  13      207.99      209.76      8.45 o 
 -11   5  13        2.84        2.13      2.23 o 
 -10   5  13      123.10      106.80      5.93 o 
  -9   5  13      570.01      529.37     15.52 o 
  -8   5  13     2073.44     1875.87     46.23 o 
  -7   5  13        2.11        2.92      3.16 o 
  -6   5  13     5558.84     5031.44    120.65 o 
  -5   5  13      509.04      465.19     14.96 o 
  -4   5  13      135.59      127.00      7.38 o 
  -3   5  13      967.19      881.82     32.33 o 
  -2   5  13       34.29       27.14      5.05 o 
  -1   5  13      772.71      769.85     25.09 o 
   0   5  13       30.05       27.81      4.68 o 
   1   5  13      124.43      116.26      8.04 o 
   2   5  13     1579.66     1457.35     44.59 o 
   3   5  13       65.89       59.70      6.50 o 
   4   5  13       77.48       83.01      8.52 o 
   5   5  13     1914.12     1800.55     54.64 o 
   6   5  13       24.71       21.73      5.63 o 
   7   5  13       54.71       47.59      6.69 o 
   8   5  13       98.90       96.12      8.59 o 
   9   5  13      232.26      252.73     15.66 o 
  10   5  13       36.23       46.06      8.22 o 
 -17   6  13       47.42       55.60      6.13 o 
 -16   6  13       60.10       52.87      5.86 o 
 -15   6  13       60.34       65.64      7.32 o 
 -14   6  13       81.48       92.43     10.37 o 
 -13   6  13       52.29       60.19      7.15 o 
 -12   6  13        0.30       -0.35      3.32 o 
 -11   6  13        7.44        2.58      2.72 o 
 -10   6  13      109.10       98.89      6.36 o 
  -9   6  13       43.58       33.06      4.99 o 
  -8   6  13      379.92      382.93     13.98 o 
  -7   6  13        5.18        7.06      3.89 o 
  -6   6  13      124.72      110.29      8.42 o 
  -5   6  13      693.13      607.81     23.09 o 
  -4   6  13       60.66       66.25      6.26 o 
  -3   6  13       33.05       40.12      6.33 o 
  -2   6  13      107.25      109.64      9.21 o 
  -1   6  13     1046.78      987.76     36.73 o 
   0   6  13      198.17      156.16     11.28 o 
   1   6  13       48.67       43.65      7.01 o 
   2   6  13       44.68       30.35      6.56 o 
   3   6  13        5.23        5.45      4.43 o 
   4   6  13        7.93       -0.42      4.53 o 
   5   6  13       66.42       72.96      8.51 o 
   6   6  13       81.07       84.09      8.30 o 
   7   6  13      246.47      224.55     12.78 o 
   8   6  13      301.30      299.61     15.19 o 
   9   6  13      116.41      118.94     11.62 o 
 -16   7  13        0.31       -5.90      4.15 o 
 -15   7  13      335.47      321.97     15.49 o 
 -14   7  13      433.63      419.42     15.87 o 
 -13   7  13       37.90       41.13      6.36 o 
 -12   7  13      518.37      484.14     16.63 o 
 -11   7  13      326.74      291.74     15.40 o 
 -10   7  13      249.78      206.10     10.68 o 
  -9   7  13     2000.22     1845.63     49.02 o 
  -8   7  13        2.14       -0.32      3.71 o 
  -7   7  13       17.85       13.17      4.38 o 
  -6   7  13     1402.70     1221.29     37.01 o 
  -5   7  13        8.28        2.89      3.59 o 
  -4   7  13       95.05       66.36      9.33 o 
  -3   7  13      435.03      434.35     24.04 o 
  -2   7  13     2007.35     1753.78     71.38 o 
  -1   7  13       23.04       14.82      5.70 o 
   0   7  13       79.55       89.12      9.60 o 
   1   7  13      518.61      497.75     23.05 o 
   2   7  13      158.04      168.51     14.69 o 
   3   7  13        0.15       -3.51      4.79 o 
   4   7  13      403.74      448.29     32.52 o 
   5   7  13      210.39      227.86     15.41 o 
   6   7  13        0.36       -4.72     12.13 o 
   7   7  13      142.92      170.73     28.46 o 
   8   7  13        0.86       -4.68      5.16 o 
 -15   8  13       51.41       31.52      6.33 o 
 -14   8  13       26.70       19.52      6.15 o 
 -13   8  13       66.88       78.80      8.30 o 
 -12   8  13      234.49      232.86     11.52 o 
 -11   8  13      184.75      204.43     14.38 o 
 -10   8  13       10.17        4.51      6.92 o 
  -9   8  13       41.84       65.47      9.05 o 
  -8   8  13       98.60       95.31     10.38 o 
  -7   8  13       23.47       28.37      5.33 o 
  -6   8  13       14.45       11.77      4.32 o 
  -5   8  13      903.57      879.56     32.39 o 
  -4   8  13        2.89        0.17      5.20 o 
  -3   8  13      340.69      337.35     21.40 o 
  -2   8  13       75.34       83.82     10.76 o 
  -1   8  13      138.08      137.40     13.51 o 
   0   8  13       35.04       65.27      8.93 o 
   1   8  13      196.61      184.27     13.95 o 
   2   8  13      255.24      264.99     32.54 o 
   3   8  13      251.50      255.05     19.30 o 
   4   8  13       88.71      134.15     20.74 o 
   5   8  13      993.30     1005.07     40.54 o 
   6   8  13       45.08       24.81     15.61 o 
   7   8  13       12.80       10.76     10.52 o 
 -13   9  13      215.91      200.72     13.35 o 
 -12   9  13      162.29      153.16     12.14 o 
 -11   9  13      140.18      172.74     26.32 o 
 -10   9  13      540.99      513.02     31.20 o 
  -9   9  13      159.71      187.39     17.60 o 
  -8   9  13      350.55      400.33     21.26 o 
  -7   9  13      177.81      167.21     13.18 o 
  -6   9  13        1.90        5.91      6.30 o 
  -5   9  13      457.28      441.09     26.61 o 
  -4   9  13        7.05        7.85      6.82 o 
  -3   9  13       77.66       66.47     12.90 o 
  -2   9  13      174.33      189.54     16.46 o 
  -1   9  13       86.51      106.92     12.85 o 
   0   9  13       23.34       31.41      8.88 o 
   1   9  13      331.53      308.94     21.87 o 
   2   9  13       24.29       11.10     25.80 o 
   3   9  13       24.84       46.01     20.40 o 
   4   9  13      190.98      189.58     19.79 o 
   5   9  13        1.82       54.35     12.59 o 
   6   9  13        3.72       29.56     31.17 o 
 -12  10  13        0.02        3.07      5.43 o 
 -11  10  13      121.57      106.56     12.58 o 
 -10  10  13        0.38       -6.64      7.19 o 
  -9  10  13      222.84      267.63     32.12 o 
  -8  10  13       80.53       68.13      9.97 o 
  -7  10  13      255.60      303.59     21.99 o 
  -6  10  13       48.25       82.09     12.20 o 
  -5  10  13        8.23       11.12      7.76 o 
  -4  10  13       31.40       34.00     10.24 o 
  -3  10  13       29.46       50.71     17.14 o 
  -2  10  13      170.52      193.58     17.44 o 
  -1  10  13      124.12      160.67     27.47 o 
   0  10  13       88.66       78.62     11.95 o 
   1  10  13       57.55       92.57     12.84 o 
   2  10  13        6.03        7.94      7.62 o 
   3  10  13      300.70      283.50     59.18 o 
   4  10  13       80.92       88.05     13.75 o 
  -9  11  13       47.10       53.70     10.30 o 
  -8  11  13       10.29       33.91     26.46 o 
  -7  11  13       85.95       93.79     16.71 o 
  -6  11  13      139.12      220.46     42.79 o 
  -5  11  13      178.27      167.74     24.69 o 
  -4  11  13       46.22       60.81     14.50 o 
  -3  11  13      158.20      172.45     28.25 o 
  -2  11  13      192.78      222.85     19.07 o 
  -1  11  13      104.94      117.65     15.43 o 
   0  11  13      326.46      391.56     52.33 o 
   1  11  13       65.63       68.58     13.12 o 
 -19   0  14      933.03      969.71     39.87 o 
 -18   0  14        6.73        7.13      6.82 o 
 -17   0  14      639.82      644.52     42.34 o 
 -16   0  14      441.78      439.30     34.98 o 
 -15   0  14     1141.27     1032.37     39.17 o 
 -14   0  14     2546.94     2366.30     67.64 o 
 -13   0  14      695.99      728.41     22.16 o 
 -12   0  14      311.21      265.07     10.84 o 
 -11   0  14     1598.01     1466.13     39.09 o 
 -10   0  14      642.81      639.96     19.27 o 
  -9   0  14       92.63       81.65      4.37 o 
  -8   0  14      703.83      610.73     13.03 o 
  -7   0  14      702.02      628.78     13.18 o 
  -6   0  14     2964.56     2760.00     57.82 o 
  -5   0  14       53.95       23.05      4.04 o 
  -4   0  14     7160.74     7015.64    190.84 o 
  -3   0  14      257.84      232.68      9.47 o 
  -2   0  14       39.88       38.44      3.94 o 
  -1   0  14     2399.57     2265.51     63.89 o 
   0   0  14     1287.19     1233.94     36.50 o 
   1   0  14      521.14      566.88     16.78 o 
   2   0  14     1838.49     1677.89     48.99 o 
   3   0  14     1557.09     1423.07     48.83 o 
   4   0  14     2025.95     1883.89     63.48 o 
   5   0  14      121.47       98.72      8.93 o 
   6   0  14      102.02      105.98     13.77 o 
   7   0  14     1331.75     1252.04     57.55 o 
   8   0  14       21.23       74.68     36.39 o 
   9   0  14      331.56      333.00     22.30 o 
  10   0  14      113.72      114.79     13.79 o 
  11   0  14       19.21       20.33     11.76 o 
 -19   1  14      142.91      144.59     11.09 o 
 -18   1  14        1.39        3.21      3.80 o 
 -17   1  14       27.12       48.48      6.37 o 
 -16   1  14      282.29      216.46     10.68 o 
 -15   1  14        0.88       -0.05      2.49 o 
 -14   1  14        1.14        1.39      3.20 o 
 -13   1  14      300.41      224.53      7.98 o 
 -12   1  14        7.63        5.63      2.27 o 
 -11   1  14      645.23      554.28     10.63 o 
 -10   1  14      945.23      879.53     15.31 o 
  -9   1  14      400.69      385.70      7.88 o 
  -8   1  14        8.29        7.50      1.48 o 
  -7   1  14      220.34      239.38      5.17 o 
  -6   1  14     1419.57     1372.65     23.78 o 
  -5   1  14      713.15      626.83     13.17 o 
  -4   1  14      260.78      267.19      7.35 o 
  -3   1  14      170.74      172.23      6.11 o 
  -2   1  14      651.05      550.45     12.69 o 
  -1   1  14       30.24       20.94      2.13 o 
   0   1  14       23.40       10.66      2.32 o 
   1   1  14     2011.98     1832.46     39.77 o 
   2   1  14      243.00      237.92      8.06 o 
   3   1  14      690.68      694.29     17.42 o 
   4   1  14      219.59      215.98      8.95 o 
   5   1  14       52.18       58.07      5.15 o 
   6   1  14        6.79       12.59      6.40 o 
   7   1  14      360.80      331.22     22.26 o 
   8   1  14      550.22      538.45     53.16 o 
   9   1  14      133.76      139.62     11.62 o 
  10   1  14      182.43      194.01     16.38 o 
  11   1  14        5.48        5.18      7.54 o 
 -19   2  14        0.76        0.51      4.70 o 
 -18   2  14       10.75       18.11      5.46 o 
 -17   2  14       59.88       74.23      8.85 o 
 -16   2  14        1.41        3.18      4.15 o 
 -15   2  14      125.42      112.46      6.45 o 
 -14   2  14        0.33        1.31      2.18 o 
 -13   2  14      157.99      128.83      5.36 o 
 -12   2  14     2366.79     2077.38     37.66 o 
 -11   2  14        0.20        3.95      2.04 o 
 -10   2  14      277.99      237.89      7.63 o 
  -9   2  14      377.80      386.70      8.65 o 
  -8   2  14     2145.63     1941.51     35.18 o 
  -7   2  14      821.84      729.07     15.69 o 
  -6   2  14       13.01       15.49      2.15 o 
  -5   2  14      456.60      415.53     11.24 o 
  -4   2  14      476.76      449.38     11.79 o 
  -3   2  14      354.45      330.39      9.22 o 
  -2   2  14       67.74       68.45      4.42 o 
  -1   2  14        3.64        7.13      2.21 o 
   0   2  14       41.23       41.14      3.87 o 
   1   2  14       90.88       73.54      4.40 o 
   2   2  14      328.64      339.23     11.02 o 
   3   2  14     2046.85     1982.17     46.42 o 
   4   2  14      390.02      342.47     11.54 o 
   5   2  14       41.80       39.12      4.53 o 
   6   2  14      327.10      306.96     13.42 o 
   7   2  14      241.77      231.02     23.45 o 
   8   2  14        4.37       18.71      7.51 o 
   9   2  14       13.36        3.27     10.87 o 
  10   2  14       73.98       56.63      9.73 o 
 -19   3  14      285.08      292.43     15.54 o 
 -18   3  14        5.70        4.47      4.67 o 
 -17   3  14       11.37        5.60      4.95 o 
 -16   3  14      164.83      151.60      9.45 o 
 -15   3  14       94.05       85.63      6.53 o 
 -14   3  14       23.83       20.97      3.95 o 
 -13   3  14        0.04        2.55      3.47 o 
 -12   3  14       21.78       14.83      2.93 o 
 -11   3  14       54.76       46.06      3.82 o 
 -10   3  14      158.70      133.03      5.44 o 
  -9   3  14      392.32      370.21      9.49 o 
  -8   3  14       45.69       45.38      3.85 o 
  -7   3  14       13.50       16.67      2.56 o 
  -6   3  14      623.70      554.31     15.28 o 
  -5   3  14      147.42      138.81      7.78 o 
  -4   3  14        1.75        1.53      3.09 o 
  -3   3  14       66.06       54.70      4.26 o 
  -2   3  14       87.20       92.87      5.27 o 
  -1   3  14        0.34        0.79      2.43 o 
   0   3  14      243.25      234.88      9.70 o 
   1   3  14      729.52      697.40     20.74 o 
   2   3  14       15.38        7.09      2.78 o 
   3   3  14       33.74       40.59      4.68 o 
   4   3  14      421.24      399.88     16.19 o 
   5   3  14      184.98      155.26     10.17 o 
   6   3  14        0.91       -5.27      4.21 o 
   7   3  14       10.15        9.09      5.01 o 
   8   3  14       27.68       29.07      6.90 o 
   9   3  14        3.75        6.31      6.43 o 
  10   3  14       88.06       78.75     12.49 o 
 -18   4  14        1.77        1.00      4.11 o 
 -17   4  14      614.16      585.39     21.46 o 
 -16   4  14       49.18       50.89      5.67 o 
 -15   4  14      156.63      149.88      8.35 o 
 -14   4  14      429.02      375.99     13.51 o 
 -13   4  14       76.73       71.25      5.60 o 
 -12   4  14      532.10      483.51     14.08 o 
 -11   4  14       45.36       53.60      4.48 o 
 -10   4  14       66.83       62.51      4.13 o 
  -9   4  14       17.11       11.45      2.64 o 
  -8   4  14     2387.10     2047.61     44.71 o 
  -7   4  14     1302.83     1109.37     27.69 o 
  -6   4  14      122.85      145.65      6.75 o 
  -5   4  14      215.61      158.89      7.42 o 
  -4   4  14      561.21      472.65     15.10 o 
  -3   4  14      262.76      247.46     10.88 o 
  -2   4  14     1117.27      983.95     30.76 o 
  -1   4  14     1630.45     1464.21     43.80 o 
   0   4  14       28.12       12.24      3.80 o 
   1   4  14       19.18       16.32      3.83 o 
   2   4  14        0.05       -1.51      3.05 o 
   3   4  14       35.45       45.90      8.05 o 
   4   4  14       35.50       42.56      4.60 o 
   5   4  14      457.73      455.64     15.41 o 
   6   4  14      138.30      134.61     15.40 o 
   7   4  14       48.10       56.08      8.41 o 
   8   4  14      530.04      515.95     23.92 o 
   9   4  14       52.36       36.53     10.28 o 
  10   4  14      279.98      246.29     20.21 o 
 -18   5  14      601.57      589.40     22.13 o 
 -17   5  14        2.90        6.55      4.27 o 
 -16   5  14       92.16      108.26      7.80 o 
 -15   5  14       35.90       42.53      5.69 o 
 -14   5  14       58.04       58.78      5.51 o 
 -13   5  14        0.21        2.57      2.76 o 
 -12   5  14       33.65       22.82      3.32 o 
 -11   5  14        0.06        0.72      2.02 o 
 -10   5  14      101.23       96.72      6.52 o 
  -9   5  14        0.28       -1.18      3.52 o 
  -8   5  14       10.05       12.84      5.43 o 
  -7   5  14      820.78      731.52     21.69 o 
  -6   5  14      269.48      231.37      8.87 o 
  -5   5  14      406.63      395.80     14.64 o 
  -4   5  14       55.34       50.60      8.60 o 
  -3   5  14     1052.76      855.30     31.67 o 
  -2   5  14        1.08        1.56      3.68 o 
  -1   5  14      155.91      150.90     10.34 o 
   0   5  14      194.58      179.27      9.63 o 
   1   5  14       28.44       26.51      4.91 o 
   2   5  14       77.09       78.11      7.14 o 
   3   5  14       28.63       29.20      5.23 o 
   4   5  14       58.02       49.43      6.53 o 
   5   5  14      254.56      246.54     12.66 o 
   6   5  14        0.76        3.28      4.55 o 
   7   5  14       75.01       66.06      7.57 o 
   8   5  14       15.03       14.49      6.57 o 
   9   5  14       15.76       12.80      6.32 o 
 -17   6  14      344.79      355.45     16.39 o 
 -16   6  14      156.50      146.78     13.28 o 
 -15   6  14      243.42      246.87     13.71 o 
 -14   6  14      549.91      498.71     17.16 o 
 -13   6  14      257.66      250.33     11.15 o 
 -12   6  14        4.55        2.53      2.90 o 
 -11   6  14      566.22      545.34     17.34 o 
 -10   6  14       83.10       72.35      6.63 o 
  -9   6  14       99.11       70.84      6.34 o 
  -8   6  14      349.75      331.06     12.86 o 
  -7   6  14     1751.71     1513.58     41.91 o 
  -6   6  14      282.23      251.96     11.54 o 
  -5   6  14     1087.67     1029.27     35.61 o 
  -4   6  14       56.95       55.30      6.97 o 
  -3   6  14       43.50       44.18      6.58 o 
  -2   6  14      276.87      256.19     14.19 o 
  -1   6  14      539.50      516.14     22.42 o 
   0   6  14       35.22       55.92      7.56 o 
   1   6  14       17.31       17.93      5.76 o 
   2   6  14      298.00      269.64     12.88 o 
   3   6  14      125.19      120.32      9.04 o 
   4   6  14      221.12      232.53     12.48 o 
   5   6  14      377.25      371.17     16.49 o 
   6   6  14      452.25      428.75     18.45 o 
   7   6  14      957.42      951.47     33.07 o 
   8   6  14        8.53       11.24      5.92 o 
 -16   7  14       25.73       45.06      7.87 o 
 -15   7  14      244.93      220.89     12.37 o 
 -14   7  14      179.91      183.39     10.71 o 
 -13   7  14       73.59       50.27      6.47 o 
 -12   7  14      145.88      163.34     16.13 o 
 -11   7  14      454.46      422.87     19.24 o 
 -10   7  14      245.15      221.11     11.17 o 
  -9   7  14      311.94      273.13     13.11 o 
  -8   7  14      538.24      462.02     18.00 o 
  -7   7  14      216.29      215.39     11.10 o 
  -6   7  14       72.50       79.96      7.67 o 
  -5   7  14        5.39        4.85      3.74 o 
  -4   7  14      166.38      172.47     13.96 o 
  -3   7  14        4.57        7.41      5.42 o 
  -2   7  14        7.97       18.07      5.83 o 
  -1   7  14       88.19      107.83     10.33 o 
   0   7  14      155.16      144.82     12.60 o 
   1   7  14      273.05      269.04     18.75 o 
   2   7  14       38.60       43.55      8.19 o 
   3   7  14       68.51       81.46     19.23 o 
   4   7  14      383.16      338.36     24.55 o 
   5   7  14       18.74        8.52      7.49 o 
   6   7  14      149.74      176.55     13.51 o 
   7   7  14        6.75        3.40      6.48 o 
 -15   8  14        0.03       -0.91      6.05 o 
 -14   8  14       15.35        9.09      4.77 o 
 -13   8  14      131.41      130.19     10.90 o 
 -12   8  14      244.98      260.29     14.48 o 
 -11   8  14      361.36      377.22     18.48 o 
 -10   8  14       63.28       66.43     12.16 o 
  -9   8  14      434.80      417.59     21.55 o 
  -8   8  14      541.11      499.46     23.92 o 
  -7   8  14      150.78      145.77     12.07 o 
  -6   8  14      245.11      220.58     17.36 o 
  -5   8  14      146.91      130.03     13.56 o 
  -4   8  14       92.46      100.18     11.92 o 
  -3   8  14        0.62       -0.50      5.41 o 
  -2   8  14      212.87      207.46     16.61 o 
  -1   8  14      135.79      166.01     13.00 o 
   0   8  14       19.97        9.60      6.34 o 
   1   8  14      199.46      214.94     25.87 o 
   2   8  14      860.94      975.48     65.74 o 
   3   8  14      118.84      143.61     12.98 o 
   4   8  14        2.97       -3.39     10.70 o 
   5   8  14      592.03      601.50     57.79 o 
   6   8  14      315.48      275.02     29.55 o 
 -13   9  14      168.51      158.36     16.95 o 
 -12   9  14      387.03      366.56     17.48 o 
 -11   9  14       76.91       87.40     13.96 o 
 -10   9  14      200.48      161.33     18.86 o 
  -9   9  14        0.01       -4.14      7.62 o 
  -8   9  14      893.09      880.49     36.45 o 
  -7   9  14       52.83       14.08     27.65 o 
  -6   9  14        8.33        1.82      8.45 o 
  -5   9  14      736.56      719.37     36.83 o 
  -4   9  14        0.07       11.83     14.65 o 
  -3   9  14        9.51       22.77     11.34 o 
  -2   9  14     1266.03     1292.60     57.90 o 
  -1   9  14      453.74      495.82     55.41 o 
   0   9  14      100.91       97.83     17.52 o 
   1   9  14      292.08      297.00     21.19 o 
   2   9  14       89.60      101.53     32.45 o 
   3   9  14       21.59      126.82     15.25 o 
   4   9  14       18.99       39.38      7.93 o 
   5   9  14       22.35       13.15      9.66 o 
 -11  10  14       39.73       51.14     12.81 o 
 -10  10  14      151.04      153.62     18.79 o 
  -9  10  14      424.30      459.18     24.28 o 
  -8  10  14      621.25      691.53     37.35 o 
  -7  10  14      302.28      322.69     23.06 o 
  -6  10  14       14.94       14.33      8.50 o 
  -5  10  14      241.39      276.68     24.72 o 
  -4  10  14      117.76      127.03     15.32 o 
  -2  10  14      245.08      244.94     26.65 o 
  -1  10  14      326.86      320.05     31.32 o 
   0  10  14        5.56        7.60      8.61 o 
   1  10  14      100.09      105.34     18.94 o 
   2  10  14      263.15      362.38     41.26 o 
   3  10  14       72.07       70.90     28.06 o 
  -8  11  14      150.13      189.99     34.84 o 
  -7  11  14        0.47       10.56      8.45 o 
  -6  11  14      469.38      537.64     42.82 o 
  -5  11  14      578.47      636.74     36.19 o 
  -4  11  14       88.23      146.02     35.12 o 
  -3  11  14      635.05      722.43     89.72 o 
  -2  11  14        2.58       13.97      8.63 o 
  -1  11  14       29.93       13.27      9.00 o 
 -19   1  15       33.60       24.93      6.82 o 
 -18   1  15      335.19      312.89     13.62 o 
 -17   1  15      413.50      435.32     16.36 o 
 -16   1  15      250.55      227.76     12.24 o 
 -15   1  15     1431.15     1402.45     36.21 o 
 -14   1  15      141.56      141.96      7.07 o 
 -13   1  15       99.22       96.19      5.67 o 
 -12   1  15      533.79      437.36     10.00 o 
 -11   1  15      220.32      234.21      6.22 o 
 -10   1  15     1309.96     1204.44     21.01 o 
  -9   1  15       29.81       33.24      2.43 o 
  -8   1  15        3.07        6.26      1.62 o 
  -7   1  15     1963.15     1863.75     31.92 o 
  -6   1  15     1197.47     1071.81     21.48 o 
  -5   1  15       63.08       66.28      3.68 o 
  -4   1  15     1255.07     1167.05     26.66 o 
  -3   1  15      488.17      396.10     10.91 o 
  -2   1  15       64.32       60.07      3.41 o 
  -1   1  15       11.99        5.88      1.71 o 
   0   1  15     1343.23     1168.05     26.48 o 
   1   1  15      402.27      393.30     11.14 o 
   2   1  15      230.65      257.19      8.63 o 
   3   1  15      261.68      248.20      8.56 o 
   4   1  15        9.98        9.89      3.52 o 
   5   1  15      997.11     1013.62     33.49 o 
   6   1  15        5.69        5.08      5.40 o 
   7   1  15      157.15      164.66     12.42 o 
   8   1  15      132.58      165.76     16.45 o 
   9   1  15      222.32      178.35     17.99 o 
  10   1  15       47.75       40.59     10.88 o 
 -19   2  15      342.49      359.30     15.51 o 
 -18   2  15        0.41        2.93      4.36 o 
 -17   2  15       81.27       83.83      7.14 o 
 -16   2  15        1.24        7.99      5.41 o 
 -15   2  15       38.12       24.85      3.85 o 
 -14   2  15      129.22      112.72      5.43 o 
 -13   2  15       41.26       59.62      3.89 o 
 -12   2  15      547.08      449.25     10.66 o 
 -11   2  15      629.36      589.80     13.53 o 
 -10   2  15        2.69        0.91      1.76 o 
  -9   2  15       38.37       38.47      2.86 o 
  -8   2  15     1661.29     1535.99     30.23 o 
  -7   2  15      109.36      109.61      4.79 o 
  -6   2  15     2246.93     2109.75     42.85 o 
  -5   2  15       14.63       18.70      2.61 o 
  -4   2  15      400.74      365.53     11.31 o 
  -3   2  15      237.55      227.16      8.32 o 
  -2   2  15      206.11      221.01      8.31 o 
  -1   2  15      642.75      609.79     16.80 o 
   0   2  15       36.65       42.26      4.03 o 
   1   2  15      438.63      423.88     13.01 o 
   2   2  15       84.71       87.46      6.18 o 
   3   2  15       78.03       85.56      6.24 o 
   4   2  15      813.38      752.04     20.70 o 
   5   2  15      257.38      231.88     11.75 o 
   6   2  15      110.10       95.49      9.45 o 
   7   2  15      162.42      159.15     12.39 o 
   8   2  15        5.68        5.63      8.60 o 
   9   2  15      131.93      103.26     14.53 o 
  10   2  15      285.76      316.50     19.41 o 
 -18   3  15      181.16      172.76     10.66 o 
 -17   3  15      130.95      137.55     10.80 o 
 -16   3  15      216.83      205.22     11.02 o 
 -15   3  15       32.68       42.59      5.03 o 
 -14   3  15     1037.91      919.31     25.47 o 
 -13   3  15       24.08       17.82      3.23 o 
 -12   3  15       31.11       23.70      4.44 o 
 -11   3  15      393.99      412.04     10.69 o 
 -10   3  15      564.36      497.87     12.05 o 
  -9   3  15      121.13      130.60      5.96 o 
  -8   3  15     2816.71     2505.46     53.84 o 
  -7   3  15      147.53      137.30      5.37 o 
  -6   3  15        6.00        4.10      1.84 o 
  -5   3  15      470.36      426.67     14.19 o 
  -4   3  15      323.83      314.43     11.42 o 
  -3   3  15      216.24      194.72      7.83 o 
  -2   3  15      864.44      789.87     20.76 o 
  -1   3  15        0.10       -0.05      2.65 o 
   0   3  15      205.00      190.47      8.84 o 
   1   3  15     1724.48     1741.91     45.52 o 
   2   3  15      269.87      253.62     10.51 o 
   3   3  15        0.17        6.54      6.77 o 
   4   3  15      782.28      783.29     23.71 o 
   5   3  15       34.52       29.35      7.16 o 
   6   3  15      400.48      390.99     18.94 o 
   7   3  15      161.20      162.98     11.20 o 
   8   3  15       12.61       21.95      8.80 o 
   9   3  15      437.37      440.66     28.08 o 
 -18   4  15      852.58      879.45     29.01 o 
 -17   4  15       53.02       45.39      5.85 o 
 -16   4  15        9.62        8.51      3.57 o 
 -15   4  15        6.92        5.16      3.52 o 
 -14   4  15       11.47       20.60      3.96 o 
 -13   4  15       60.42       43.82      4.80 o 
 -12   4  15       47.43       44.00      5.45 o 
 -11   4  15      509.54      438.15     11.98 o 
 -10   4  15      449.55      421.76     11.60 o 
  -9   4  15      348.04      336.29     11.44 o 
  -8   4  15      616.41      553.67     16.01 o 
  -7   4  15      581.09      524.93     15.29 o 
  -6   4  15     4800.06     4383.59     97.98 o 
  -5   4  15       26.26       18.06      4.21 o 
  -4   4  15        0.26       -2.36      2.47 o 
  -3   4  15       84.94       88.73      6.55 o 
  -2   4  15        0.12        2.82      3.28 o 
  -1   4  15      252.04      203.00     10.04 o 
   0   4  15       17.94       27.08      4.55 o 
   1   4  15       29.09       29.41      4.72 o 
   2   4  15        0.39       -0.95      3.49 o 
   3   4  15       30.83       23.13      3.94 o 
   4   4  15      204.67      206.17     10.47 o 
   5   4  15       38.22       35.22      6.74 o 
   6   4  15        4.20        7.24      5.92 o 
   7   4  15       90.48       90.91      9.51 o 
   8   4  15      129.95      124.36     10.94 o 
   9   4  15       11.23       13.28      7.91 o 
 -17   5  15      269.05      242.69     11.26 o 
 -16   5  15       25.00       29.51      5.43 o 
 -15   5  15       82.17       89.85      7.53 o 
 -14   5  15      744.75      694.89     20.82 o 
 -13   5  15      589.11      548.49     15.90 o 
 -12   5  15       88.73       74.80      6.31 o 
 -11   5  15      511.50      426.09     14.35 o 
 -10   5  15      630.75      541.61     16.63 o 
  -9   5  15      302.61      281.13     11.60 o 
  -8   5  15      477.29      410.75     14.40 o 
  -7   5  15      106.55      109.70      6.28 o 
  -6   5  15      706.56      599.67     18.45 o 
  -5   5  15      104.40      112.01      9.01 o 
  -4   5  15      557.10      457.73     19.64 o 
  -3   5  15      464.97      413.63     18.33 o 
  -2   5  15        0.59       -1.75      3.11 o 
  -1   5  15      514.49      456.86     17.14 o 
   0   5  15       14.86       12.49      4.18 o 
   1   5  15        1.14        1.73      3.43 o 
   2   5  15        0.07        5.10      3.98 o 
   3   5  15       69.65       77.91      7.31 o 
   4   5  15       75.66       80.05      7.73 o 
   5   5  15      302.69      280.69     13.75 o 
   6   5  15       22.73       21.81      6.95 o 
   7   5  15        1.87       -4.60      5.65 o 
   8   5  15       41.14       42.96      8.22 o 
 -17   6  15       11.87        7.39      6.20 o 
 -16   6  15       76.42       93.27     14.31 o 
 -15   6  15      173.34      207.15     10.60 o 
 -14   6  15      103.36      104.53      8.18 o 
 -13   6  15        0.69       -0.62      3.03 o 
 -12   6  15       81.97       80.25      7.49 o 
 -11   6  15       20.22       17.41      5.73 o 
 -10   6  15      161.48      132.46      8.56 o 
  -9   6  15       56.54       51.70      5.74 o 
  -8   6  15     1536.44     1383.37     37.75 o 
  -7   6  15        3.76        6.88      3.60 o 
  -6   6  15       60.87       46.34      5.80 o 
  -5   6  15     1077.15      988.24     36.58 o 
  -4   6  15        0.92        0.56      4.32 o 
  -3   6  15      155.05      133.75     13.55 o 
  -2   6  15      338.64      321.03     16.52 o 
  -1   6  15       18.41       15.04      5.33 o 
   0   6  15        2.30        6.34      4.74 o 
   1   6  15        3.92        0.95      4.52 o 
   2   6  15        1.06        4.93      6.02 o 
   3   6  15        4.43        1.14      4.29 o 
   4   6  15      341.12      312.66     14.91 o 
   5   6  15      107.45       98.23     10.20 o 
   6   6  15      143.33      133.80     10.58 o 
   7   6  15        2.20        4.80      6.19 o 
   8   6  15       66.67       63.70      9.67 o 
 -16   7  15       24.69       28.92      6.35 o 
 -15   7  15      311.56      328.24     14.53 o 
 -14   7  15      114.02      124.18     14.93 o 
 -13   7  15       34.33       26.67      7.22 o 
 -12   7  15      570.67      559.12     20.87 o 
 -11   7  15       35.85       34.53      7.11 o 
 -10   7  15      496.00      457.38     19.95 o 
  -9   7  15        7.14        4.81      4.60 o 
  -8   7  15      195.22      169.14     12.46 o 
  -7   7  15      347.35      347.60     18.15 o 
  -6   7  15      651.45      602.52     30.74 o 
  -5   7  15       12.13       12.71      7.66 o 
  -4   7  15        5.12        8.11      5.38 o 
  -3   7  15       94.22      120.23     10.55 o 
  -2   7  15       60.08       74.23      8.68 o 
  -1   7  15       64.85       52.79      7.98 o 
   0   7  15      863.27      825.77     39.42 o 
   1   7  15       28.04       34.09      8.46 o 
   2   7  15      901.06      894.38     42.72 o 
   3   7  15       15.31        0.20      8.26 o 
   4   7  15       35.64       32.69     11.44 o 
   5   7  15     1041.37     1145.35     48.55 o 
   6   7  15       38.59       26.88      8.80 o 
   7   7  15        1.94        1.16      7.67 o 
 -14   8  15       95.94       93.10     12.20 o 
 -13   8  15        0.35        3.83      5.10 o 
 -12   8  15      212.13      168.12     15.52 o 
 -11   8  15       38.76       32.49      7.64 o 
 -10   8  15      356.97      300.52     17.96 o 
  -9   8  15      396.18      381.16     20.38 o 
  -8   8  15      460.26      406.65     21.06 o 
  -7   8  15      319.33      295.98     20.53 o 
  -6   8  15      769.05      756.23     37.45 o 
  -5   8  15        9.60        6.01      6.74 o 
  -4   8  15      610.67      641.36     33.22 o 
  -3   8  15      226.06      200.92     16.46 o 
  -2   8  15      280.58      246.26     18.37 o 
  -1   8  15      599.79      611.23     27.32 o 
   0   8  15      222.66      235.69     15.67 o 
   1   8  15        2.10       -1.90      5.60 o 
   2   8  15      273.93      302.21     21.54 o 
   3   8  15      266.44      357.04     38.20 o 
   4   8  15      135.84      165.34     20.15 o 
   5   8  15       12.78       22.00      9.49 o 
 -13   9  15        8.20       11.66      7.19 o 
 -12   9  15       20.51       34.46      8.85 o 
 -11   9  15       24.57       17.59      9.38 o 
 -10   9  15       32.88       28.48      7.60 o 
  -9   9  15      127.69      112.48     11.87 o 
  -8   9  15      123.63      104.86     11.27 o 
  -7   9  15       81.41       83.66     12.12 o 
  -6   9  15      259.90      249.93     18.96 o 
  -5   9  15       47.28       55.76     14.76 o 
  -4   9  15       58.19       50.69     16.89 o 
  -3   9  15       81.00       72.80     15.59 o 
  -2   9  15       34.69       44.22     12.72 o 
  -1   9  15      595.65      684.33    107.29 o 
   0   9  15      375.39      359.06     24.15 o 
   1   9  15      246.73      287.99     28.59 o 
   2   9  15      151.84      175.99     14.59 o 
   3   9  15       11.17       82.12     18.77 o 
   4   9  15      142.62      300.01     23.18 o 
 -10  10  15       14.08       18.64      7.33 o 
  -9  10  15      228.62      247.67     20.11 o 
  -8  10  15        1.21        4.11      7.56 o 
  -7  10  15       19.55       17.66      9.03 o 
  -6  10  15        3.72       -4.35      9.21 o 
  -5  10  15       41.01       51.04     16.80 o 
  -4  10  15       98.12      133.91     35.25 o 
  -3  10  15       39.66       71.48     27.78 o 
  -2  10  15      158.44      152.09     16.26 o 
  -1  10  15      116.85      135.13     31.62 o 
   0  10  15      217.03      243.04     40.15 o 
   1  10  15      213.25      222.13     19.35 o 
  -5  11  15        4.59        7.46      9.57 o 
  -4  11  15      563.06      668.57     37.80 o 
 -18   0  16       54.82      145.29     17.13 o 
 -17   0  16      374.55      449.11     63.60 o 
 -16   0  16      248.83      239.66     17.93 o 
 -15   0  16      237.57      269.29     31.80 o 
 -14   0  16      838.35      697.99     24.50 o 
 -13   0  16      453.34      405.59     14.58 o 
 -12   0  16     2045.61     1886.60     49.31 o 
 -11   0  16      511.87      509.20     14.82 o 
 -10   0  16      806.17      750.25     21.62 o 
  -9   0  16      728.55      647.26     14.66 o 
  -8   0  16      183.63      182.81      6.10 o 
  -7   0  16      606.52      564.81     17.21 o 
  -6   0  16     1185.65     1033.59     28.32 o 
  -5   0  16       17.05        9.02      2.73 o 
  -4   0  16       34.22       31.72      3.57 o 
  -3   0  16      524.36      615.90     18.14 o 
  -2   0  16     3916.24     3546.95     89.28 o 
  -1   0  16     1388.69     1235.86     33.36 o 
   0   0  16      132.25      128.08      6.27 o 
   1   0  16     1624.45     1578.27     46.67 o 
   2   0  16       57.83       53.47      6.91 o 
   3   0  16       23.90       25.94      5.81 o 
   4   0  16     1047.03      948.61     58.17 o 
   5   0  16       22.88       17.13      7.04 o 
   6   0  16      183.24      152.90     19.38 o 
   7   0  16      157.24      176.42     39.23 o 
   8   0  16      695.78      681.92     51.40 o 
   9   0  16      119.28      229.04     22.98 o 
 -19   1  16        6.77       15.81     13.31 o 
 -18   1  16      247.52      250.35     13.55 o 
 -17   1  16       29.30       37.25      7.94 o 
 -15   1  16        5.06       22.10      5.10 o 
 -14   1  16       23.03       27.54      4.01 o 
 -13   1  16        1.14       -2.25      2.29 o 
 -12   1  16      286.87      291.28      8.43 o 
 -11   1  16      237.22      232.17      6.62 o 
 -10   1  16      607.89      548.64     10.49 o 
  -9   1  16      428.51      408.79      9.52 o 
  -8   1  16     2643.86     2443.03     43.55 o 
  -7   1  16     1970.71     1872.82     33.84 o 
  -6   1  16     2301.03     2206.41     44.56 o 
  -5   1  16      423.44      396.50     11.26 o 
  -4   1  16      175.71      176.19      6.66 o 
  -3   1  16     1773.44     1702.61     37.80 o 
  -2   1  16        3.52        2.32      1.83 o 
  -1   1  16       37.69       35.12      3.81 o 
   0   1  16      476.91      430.41     13.09 o 
   1   1  16      528.17      535.05     14.20 o 
   2   1  16      448.53      444.93     12.64 o 
   3   1  16      496.39      484.91     15.06 o 
   4   1  16       23.52       36.71      6.43 o 
   5   1  16      392.39      397.88     16.94 o 
   6   1  16        1.02       15.35     11.33 o 
   7   1  16       43.95       34.92      8.90 o 
   8   1  16      455.14      438.79     22.22 o 
   9   1  16      183.98      230.57     35.50 o 
 -19   2  16        6.08        3.41      6.44 o 
 -18   2  16      103.78       97.81     12.24 o 
 -17   2  16      603.12      580.64     18.59 o 
 -16   2  16      477.80      441.68     18.39 o 
 -15   2  16      203.66      198.82      9.09 o 
 -14   2  16      428.22      399.25     11.79 o 
 -13   2  16      144.17      172.29      7.18 o 
 -12   2  16        2.70        4.62      2.05 o 
 -11   2  16        3.77        4.85      2.14 o 
 -10   2  16     2184.76     2013.46     34.74 o 
  -9   2  16      399.45      355.85      9.39 o 
  -8   2  16        7.73        2.73      1.66 o 
  -7   2  16      333.81      322.73      8.57 o 
  -6   2  16        0.50       -1.96      2.03 o 
  -5   2  16       16.00       16.95      2.43 o 
  -4   2  16       15.72       13.21      2.13 o 
  -3   2  16      178.16      169.71      7.42 o 
  -2   2  16        2.65       12.76      3.16 o 
  -1   2  16       55.39       40.91      4.07 o 
   0   2  16       21.26       28.68      3.74 o 
   1   2  16       17.14       19.56      3.54 o 
   2   2  16       98.29       93.15      6.52 o 
   3   2  16      473.48      462.40     15.84 o 
   4   2  16      547.98      531.37     20.26 o 
   5   2  16      301.94      304.29     20.71 o 
   6   2  16      155.17      191.72     25.36 o 
   7   2  16      281.73      262.70     20.69 o 
   8   2  16       18.01       25.54      8.99 o 
   9   2  16      362.20      327.77     24.10 o 
 -18   3  16       44.15       53.74      6.85 o 
 -17   3  16      150.16      151.45      9.78 o 
 -16   3  16      111.37       89.05      7.75 o 
 -15   3  16       15.15       17.42      3.93 o 
 -14   3  16       46.74       43.14      4.84 o 
 -13   3  16      129.02      127.72      6.44 o 
 -12   3  16      117.04       90.02      5.83 o 
 -11   3  16      269.26      247.11      8.29 o 
 -10   3  16     1832.41     1674.93     35.12 o 
  -9   3  16      663.49      605.92     14.84 o 
  -8   3  16       25.83       33.30      3.09 o 
  -7   3  16       25.22       18.67      3.57 o 
  -6   3  16      195.24      188.71      8.54 o 
  -5   3  16       16.82       16.27      3.50 o 
  -4   3  16      160.36      136.80      7.21 o 
  -3   3  16       70.23       51.93      4.59 o 
  -2   3  16        0.15        5.58      2.71 o 
  -1   3  16       26.44       29.01      4.93 o 
   0   3  16       31.34       22.41      4.18 o 
   1   3  16      196.12      224.42      9.84 o 
   2   3  16      304.19      292.20     11.72 o 
   3   3  16        7.88        5.35      3.96 o 
   4   3  16      408.31      418.79     19.77 o 
   5   3  16        5.41        2.09      5.33 o 
   6   3  16       37.79       47.85      7.20 o 
   7   3  16      102.94       93.80     13.34 o 
   8   3  16       27.59       29.78      9.15 o 
   9   3  16       41.19       24.63     10.15 o 
 -18   4  16       26.44       37.61      6.35 o 
 -17   4  16      139.42      149.35      8.98 o 
 -16   4  16      557.36      562.56     18.38 o 
 -15   4  16        0.14        1.43      3.06 o 
 -14   4  16       80.47       63.48      5.63 o 
 -13   4  16      473.51      451.32     15.08 o 
 -12   4  16        5.99        3.46      2.91 o 
 -11   4  16      220.23      209.80      7.62 o 
 -10   4  16      653.18      574.95     14.55 o 
  -9   4  16     1584.73     1404.43     34.64 o 
  -8   4  16      750.02      689.74     19.09 o 
  -7   4  16      422.27      367.03     11.89 o 
  -6   4  16     4974.65     4562.66    127.56 o 
  -5   4  16      350.67      311.63     11.62 o 
  -4   4  16      130.21      130.39      7.33 o 
  -3   4  16     1491.16     1400.97     42.28 o 
  -2   4  16       17.24       23.69      4.42 o 
  -1   4  16      678.54      666.49     22.76 o 
   0   4  16      514.70      480.19     17.98 o 
   1   4  16       27.24       31.96      6.18 o 
   2   4  16      696.12      660.76     22.70 o 
   3   4  16      176.16      170.81      9.56 o 
   4   4  16      117.53      119.51     10.31 o 
   5   4  16      492.02      494.11     23.01 o 
   6   4  16      183.48      157.54     11.99 o 
   7   4  16      120.38      145.20     11.42 o 
   8   4  16      147.73      237.42     24.15 o 
 -17   5  16       32.17       39.95      5.53 o 
 -16   5  16       86.65       86.60      6.90 o 
 -15   5  16      676.95      635.22     18.36 o 
 -14   5  16      164.00      172.27     10.18 o 
 -13   5  16      643.27      614.35     18.82 o 
 -12   5  16      445.49      402.37     15.89 o 
 -11   5  16       11.95        9.29      4.02 o 
 -10   5  16      503.63      489.97     17.45 o 
  -9   5  16        0.17       -1.89      3.02 o 
  -8   5  16      181.64      171.35      7.96 o 
  -7   5  16       55.95       57.73      7.10 o 
  -6   5  16       13.27        7.02      3.82 o 
  -5   5  16      296.29      272.77     14.08 o 
  -4   5  16      624.89      602.85     24.25 o 
  -3   5  16       62.83       86.35      8.03 o 
  -2   5  16      483.34      454.88     19.95 o 
  -1   5  16      143.54      143.12      9.02 o 
   0   5  16        3.74        3.31      4.06 o 
   1   5  16       57.56       48.05      8.62 o 
   2   5  16       11.80       15.39      6.63 o 
   3   5  16      352.93      342.12     17.72 o 
   4   5  16        0.14       -1.91      4.82 o 
   5   5  16     1028.60      996.31     39.70 o 
   6   5  16      447.19      424.98     21.55 o 
   7   5  16       42.83       52.84      8.83 o 
 -16   6  16        1.25       -2.90      3.87 o 
 -15   6  16      365.87      365.50     14.45 o 
 -14   6  16      506.07      496.33     19.25 o 
 -13   6  16      430.49      380.02     16.14 o 
 -12   6  16      486.44      438.93     17.33 o 
 -11   6  16      387.54      384.45     17.01 o 
 -10   6  16       85.60       74.86      7.93 o 
  -9   6  16      462.02      414.97     17.75 o 
  -8   6  16       41.04       41.30      6.19 o 
  -7   6  16      279.78      248.01     14.27 o 
  -6   6  16      662.86      600.54     24.86 o 
  -5   6  16      280.25      278.74     15.06 o 
  -4   6  16        3.96        1.37      4.42 o 
  -3   6  16       35.46       34.23      6.81 o 
  -2   6  16      643.27      633.41     26.20 o 
  -1   6  16      198.22      174.61     21.36 o 
   0   6  16      516.08      487.91     22.26 o 
   1   6  16      397.48      407.85     25.47 o 
   2   6  16      298.39      323.99     19.20 o 
   3   6  16      573.39      635.96     23.75 o 
   4   6  16       88.52      110.63      9.29 o 
   5   6  16      976.59      915.31     37.38 o 
   6   6  16        3.14        1.86      5.85 o 
   7   6  16      321.15      312.47     18.29 o 
 -15   7  16      174.11      174.63     16.91 o 
 -14   7  16        9.46        3.69      5.81 o 
 -13   7  16       49.00       39.91      6.45 o 
 -12   7  16       88.12       70.79      7.83 o 
 -11   7  16      252.58      244.20     13.88 o 
 -10   7  16        0.92       -0.06      6.14 o 
  -9   7  16      140.77      125.24     11.21 o 
  -8   7  16      503.73      466.39     22.15 o 
  -7   7  16        7.31        3.38      5.80 o 
  -6   7  16       59.69       34.64      9.04 o 
  -5   7  16       24.21       22.57      7.18 o 
  -4   7  16        8.68       11.78      5.56 o 
  -3   7  16       96.24      114.20     10.47 o 
  -2   7  16       77.83       80.75      9.13 o 
  -1   7  16       47.01       45.73      7.79 o 
   0   7  16       62.12       75.46     10.75 o 
   1   7  16       60.71       49.28      9.31 o 
   2   7  16      194.27      211.64     14.80 o 
   3   7  16       59.30       67.40     10.97 o 
   4   7  16       19.50       12.61      8.50 o 
   5   7  16       77.89      107.11     28.46 o 
   6   7  16        0.01        0.52      7.25 o 
 -14   8  16      109.06       89.75     11.96 o 
 -13   8  16      388.99      376.16     19.68 o 
 -12   8  16       15.27       18.70      6.56 o 
 -11   8  16       53.90       66.14     13.04 o 
 -10   8  16      107.01       96.09     14.03 o 
  -9   8  16        3.79        7.34      7.50 o 
  -8   8  16       16.53       18.19      6.13 o 
  -7   8  16        0.65        2.51      6.06 o 
  -6   8  16        4.87        6.59      6.14 o 
  -5   8  16      207.17      192.74     16.16 o 
  -4   8  16       38.25       35.92      8.55 o 
  -3   8  16        3.63        1.50      6.01 o 
  -2   8  16      474.50      499.63     41.59 o 
  -1   8  16       55.93       67.00     10.83 o 
   0   8  16      165.23      198.73     20.91 o 
   1   8  16      116.87      140.80     22.16 o 
   2   8  16       39.50       55.44     22.31 o 
   3   8  16      218.32      218.64     19.64 o 
   4   8  16       15.27      134.27     23.08 o 
 -12   9  16       16.68       24.43      6.46 o 
 -11   9  16        8.15       -0.59      5.89 o 
 -10   9  16      139.70      114.21     17.03 o 
  -9   9  16       80.38       85.59     10.60 o 
  -8   9  16        0.20       -2.43      9.04 o 
  -7   9  16       25.57       27.56      8.56 o 
  -6   9  16      126.42      113.19     13.84 o 
  -5   9  16       23.96       55.22     13.66 o 
  -4   9  16      179.43      202.42     17.04 o 
  -3   9  16        3.11        9.28      9.38 o 
  -2   9  16       11.68       -1.00     13.82 o 
  -1   9  16      146.56      185.23     22.86 o 
   0   9  16      264.16      260.50     21.98 o 
   1   9  16      466.49      490.82     28.03 o 
   2   9  16       53.34       61.05     15.46 o 
 -10  10  16      808.33      845.83     37.05 o 
  -9  10  16      134.60      104.28     14.24 o 
  -8  10  16       51.69       59.91     12.42 o 
  -7  10  16       47.28       41.09     11.43 o 
  -6  10  16      374.57      407.35     30.08 o 
  -5  10  16        1.07       19.70     20.27 o 
  -4  10  16       43.58       17.30     23.35 o 
  -3  10  16      107.07      104.01     13.66 o 
  -2  10  16        0.60       11.59     16.29 o 
  -1  10  16       71.95      124.41     14.91 o 
   0  10  16       13.04       37.09      9.82 o 
 -19   1  17      279.80      283.76     16.56 o 
 -18   1  17       38.25      100.12     13.12 o 
 -17   1  17       26.61       65.52     20.49 o 
 -16   1  17      102.66      139.48     11.92 o 
 -15   1  17      213.51      237.82     10.38 o 
 -14   1  17       21.63       27.83      4.54 o 
 -13   1  17       58.45       81.71      5.16 o 
 -12   1  17      285.37      268.51      7.64 o 
 -11   1  17        0.57        1.22      1.79 o 
 -10   1  17        3.61        4.70      1.76 o 
  -9   1  17      616.72      603.22     12.89 o 
  -8   1  17      616.98      560.16     12.85 o 
  -7   1  17     1465.02     1373.68     31.30 o 
  -6   1  17       17.65       17.18      3.01 o 
  -5   1  17        1.10        1.39      2.25 o 
  -4   1  17     2508.54     2482.36     53.95 o 
  -3   1  17       24.01       38.20      3.43 o 
  -2   1  17        1.60        1.37      1.89 o 
  -1   1  17      792.40      778.48     20.85 o 
   0   1  17       16.70        9.28      3.00 o 
   1   1  17      371.26      377.40     12.28 o 
   2   1  17       49.27       55.31      5.28 o 
   3   1  17      530.01      546.54     24.07 o 
   4   1  17       60.25       71.60      8.29 o 
   5   1  17        1.59        3.87     14.25 o 
   6   1  17      112.31      117.84      9.51 o 
   7   1  17      384.38      359.17     19.67 o 
   8   1  17       15.31       24.83      8.95 o 
 -18   2  17      188.13      159.26     10.80 o 
 -17   2  17       90.14      116.42      8.52 o 
 -16   2  17      309.38      322.95     12.48 o 
 -15   2  17      746.87      702.95     20.93 o 
 -14   2  17       62.41       38.93      3.93 o 
 -13   2  17      294.53      273.33      8.47 o 
 -12   2  17       97.70      105.25      5.70 o 
 -11   2  17       86.45       88.68      4.53 o 
 -10   2  17       58.30       59.74      3.73 o 
  -9   2  17       44.85       45.15      3.12 o 
  -8   2  17      618.84      596.32     12.86 o 
  -7   2  17      206.43      192.42      6.70 o 
  -6   2  17      284.06      272.20      8.64 o 
  -5   2  17      591.34      539.74     14.11 o 
  -4   2  17       71.98       88.24      5.53 o 
  -3   2  17       76.68       67.09      4.89 o 
  -2   2  17      900.31      769.58     20.69 o 
  -1   2  17       41.11       33.04      4.02 o 
   0   2  17      231.73      254.03      9.56 o 
   1   2  17        0.05       -0.08      2.84 o 
   2   2  17      112.10      118.96      8.51 o 
   3   2  17     1155.63     1106.69     35.86 o 
   4   2  17      595.08      602.06     25.40 o 
   5   2  17       52.68       96.55     20.66 o 
   6   2  17       29.95       17.79      8.13 o 
   7   2  17      157.67      143.41     15.33 o 
   8   2  17      330.00      345.71     24.50 o 
 -18   3  17      909.69      863.37     28.27 o 
 -17   3  17      506.04      476.93     18.41 o 
 -16   3  17       13.39       10.04      3.66 o 
 -15   3  17      697.08      661.67     17.31 o 
 -14   3  17        0.02        0.96      2.37 o 
 -13   3  17      123.57      104.11      5.99 o 
 -12   3  17     1102.83      986.71     24.43 o 
 -11   3  17      444.43      417.45     11.58 o 
 -10   3  17      205.54      187.12      6.99 o 
  -9   3  17      682.66      639.89     15.51 o 
  -8   3  17      296.70      280.00      8.45 o 
  -7   3  17      663.49      627.26     17.49 o 
  -6   3  17      244.84      193.37      8.87 o 
  -5   3  17      518.63      445.19     14.94 o 
  -4   3  17      564.83      511.02     16.49 o 
  -3   3  17       77.79       90.02      7.20 o 
  -2   3  17      146.62      143.56      7.50 o 
  -1   3  17       86.18       89.64      6.88 o 
   0   3  17      900.91      889.50     25.71 o 
   1   3  17        0.03        6.26      5.34 o 
   2   3  17      517.41      523.42     21.18 o 
   3   3  17     2274.93     2281.84     79.15 o 
   4   3  17      102.17      126.12     10.84 o 
   5   3  17      651.80      657.91     28.02 o 
   6   3  17      124.53      111.62     14.96 o 
   7   3  17       98.78       81.36     13.16 o 
   8   3  17      307.19      278.29     22.02 o 
 -18   4  17      104.61      114.89      9.19 o 
 -17   4  17       42.90       44.53      5.74 o 
 -16   4  17        5.08        8.02      3.93 o 
 -15   4  17        0.03       -1.07      2.89 o 
 -14   4  17       43.62       48.32      5.29 o 
 -13   4  17      302.12      265.99     10.82 o 
 -12   4  17       31.03       39.76      4.08 o 
 -11   4  17      487.58      442.97     13.24 o 
 -10   4  17      176.91      165.05      8.12 o 
  -9   4  17      413.33      397.76     13.00 o 
  -8   4  17     1957.44     1723.13     41.42 o 
  -7   4  17       56.64       43.40      4.62 o 
  -6   4  17      369.40      386.89     15.45 o 
  -5   4  17     1805.72     1624.58     48.60 o 
  -4   4  17      202.54      194.52      8.95 o 
  -3   4  17       14.75       15.06      4.13 o 
  -2   4  17       47.34       70.44      6.40 o 
  -1   4  17      111.47       90.99     13.09 o 
   0   4  17       34.00       36.27      6.53 o 
   1   4  17        3.11       -0.42      4.46 o 
   2   4  17       78.98       77.72      8.61 o 
   3   4  17       13.32       24.50      6.33 o 
   4   4  17        4.93        9.69      5.40 o 
   5   4  17        4.34        5.36      5.56 o 
   6   4  17       50.98       41.65      7.72 o 
   7   4  17        0.65        4.37      6.84 o 
 -17   5  17       98.97      125.93      8.69 o 
 -16   5  17       72.28       67.48      5.76 o 
 -15   5  17       21.70       21.58      4.73 o 
 -14   5  17       71.09       93.75      9.49 o 
 -13   5  17      246.51      234.81     11.81 o 
 -12   5  17      347.10      304.66     15.65 o 
 -11   5  17      397.72      361.62     14.56 o 
 -10   5  17      104.55       92.76      7.23 o 
  -9   5  17      536.18      482.44     17.02 o 
  -8   5  17     1172.95     1063.45     30.82 o 
  -7   5  17      175.95      161.30      8.32 o 
  -6   5  17       27.15       35.84      6.13 o 
  -5   5  17       36.94       38.60      6.09 o 
  -4   5  17     1083.83      949.28     35.05 o 
  -3   5  17      358.74      300.75     15.33 o 
  -2   5  17       58.49       50.58      6.09 o 
  -1   5  17     1579.75     1492.57     45.68 o 
   0   5  17      546.32      493.77     18.98 o 
   1   5  17       87.81       99.53      9.61 o 
   2   5  17      204.07      226.25     13.95 o 
   3   5  17       68.75       89.67      9.56 o 
   4   5  17      117.73      113.95     11.03 o 
   5   5  17      330.91      345.31     18.88 o 
   6   5  17       26.30       22.13      7.32 o 
   7   5  17     1273.02     1271.34     55.17 o 
 -16   6  17       13.84       16.08      5.93 o 
 -15   6  17      125.22      125.16     10.44 o 
 -14   6  17        0.67        6.90      6.46 o 
 -13   6  17      344.31      369.14     15.76 o 
 -12   6  17      114.38      110.70      9.83 o 
 -11   6  17       94.15       91.86      7.86 o 
 -10   6  17       57.22       50.13     10.08 o 
  -9   6  17      746.93      658.97     24.47 o 
  -8   6  17        0.76        1.46      4.01 o 
  -7   6  17      102.18      109.06     11.48 o 
  -6   6  17      713.61      681.03     27.43 o 
  -5   6  17      216.07      191.80     12.28 o 
  -4   6  17       27.35       30.32      6.15 o 
  -3   6  17       51.69       52.47      7.83 o 
  -2   6  17      150.39      148.43     11.12 o 
  -1   6  17      200.92      172.66     12.08 o 
   0   6  17       15.82        2.75      9.31 o 
   1   6  17      185.05      198.89     13.42 o 
   2   6  17        5.65        5.99      7.29 o 
   3   6  17        5.29       13.03      6.08 o 
   4   6  17      213.51      223.53     14.61 o 
   5   6  17       47.56       56.47      9.01 o 
   6   6  17       49.23       50.11      9.20 o 
 -15   7  17      286.98      269.46     14.51 o 
 -14   7  17        6.51       -4.63      5.06 o 
 -13   7  17      195.21      175.84     14.26 o 
 -12   7  17       91.03       70.05     19.69 o 
 -11   7  17        0.37        0.71      6.38 o 
 -10   7  17        9.25        3.10      7.44 o 
  -9   7  17      158.26      150.41     12.07 o 
  -8   7  17      534.24      530.16     28.62 o 
  -7   7  17     1321.05     1233.02     53.89 o 
  -6   7  17       21.73       15.51      6.87 o 
  -5   7  17       28.41       29.49      7.75 o 
  -4   7  17      589.06      639.85     36.51 o 
  -3   7  17       89.50       93.86     10.31 o 
  -2   7  17        3.12       -1.64      4.76 o 
  -1   7  17        0.44       -2.28      4.67 o 
   0   7  17        0.59        8.17      9.33 o 
   1   7  17       51.47       72.81      9.63 o 
   2   7  17       43.87       39.41      9.25 o 
   3   7  17      154.26      209.26     20.31 o 
   4   7  17      209.19      242.45     22.00 o 
   5   7  17        0.55      112.19     19.50 o 
 -14   8  17       79.13       78.08      9.77 o 
 -13   8  17      201.19      169.04     16.66 o 
 -12   8  17      282.76      307.12     16.13 o 
 -11   8  17       42.06       25.92     14.75 o 
 -10   8  17      210.07      258.21     31.30 o 
  -9   8  17      151.82      173.25     15.91 o 
  -8   8  17      213.59      313.24     52.87 o 
  -7   8  17      271.69      261.11     19.35 o 
  -6   8  17      156.63      133.58     14.21 o 
  -5   8  17      203.85      182.35     16.17 o 
  -4   8  17      167.60      160.41     16.92 o 
  -3   8  17      167.87      164.64     21.69 o 
  -2   8  17      152.43      180.02     17.73 o 
  -1   8  17       26.32       16.75     15.39 o 
   0   8  17      139.24      115.21     11.92 o 
   1   8  17       19.47        8.94      9.44 o 
   2   8  17      251.42      407.87     34.12 o 
   3   8  17       12.89       70.86     12.47 o 
 -12   9  17      327.74      324.58     20.96 o 
 -11   9  17        5.35        0.41      7.48 o 
 -10   9  17        1.46        6.27      7.85 o 
  -9   9  17       12.98        8.34      5.82 o 
  -8   9  17      205.59      194.70     35.78 o 
  -7   9  17      182.60      254.34     22.58 o 
  -6   9  17      282.37      332.82     50.49 o 
  -5   9  17      332.70      334.00     23.26 o 
  -4   9  17        4.82        6.95      7.48 o 
  -3   9  17        0.47        4.06      6.54 o 
  -2   9  17      156.45      137.88     20.72 o 
  -1   9  17      198.80      195.85     18.86 o 
   0   9  17      232.72      211.32     27.96 o 
   1   9  17      399.76      495.57     74.11 o 
  -7  10  17       10.07       10.05      7.85 o 
  -6  10  17        0.15       10.15     14.64 o 
  -5  10  17        5.97       29.45     15.52 o 
  -4  10  17       84.51       73.43     29.38 o 
  -3  10  17      191.80      176.83     41.98 o 
  -2  10  17       28.36       17.44      9.44 o 
 -18   0  18      536.10      585.40     57.28 o 
 -17   0  18      198.53      221.03     16.81 o 
 -16   0  18       35.25       53.46      8.27 o 
 -15   0  18      423.93      448.69     25.27 o 
 -14   0  18       84.85       99.71      8.68 o 
 -13   0  18      441.61      397.14     16.18 o 
 -12   0  18       18.85       19.22      5.08 o 
 -11   0  18      104.54      145.21      8.61 o 
 -10   0  18      908.04      839.58     42.20 o 
  -9   0  18     1879.34     1789.92     62.20 o 
  -8   0  18      235.95      230.26     12.76 o 
  -7   0  18        1.47        0.84      3.18 o 
  -6   0  18     1652.37     1593.81     48.75 o 
  -5   0  18       14.52       21.72      4.14 o 
  -4   0  18     1177.26     1051.89     33.58 o 
  -3   0  18      577.63      532.85     19.00 o 
  -2   0  18      590.26      553.02     22.73 o 
  -1   0  18      887.31      870.45     32.83 o 
   0   0  18      821.54      805.58     38.73 o 
   1   0  18     1517.61     1597.62     79.77 o 
   2   0  18     1313.30     1450.94     63.61 o 
   3   0  18      133.58      120.01     17.43 o 
   4   0  18      479.25      523.87     29.10 o 
   5   0  18      806.97      861.37     43.09 o 
   6   0  18      443.83      455.71     27.77 o 
   7   0  18      268.90      241.25     19.82 o 
 -18   1  18       49.61       83.54      6.96 o 
 -17   1  18       52.49       67.36      8.26 o 
 -16   1  18        0.93       12.24      5.49 o 
 -15   1  18       85.51       97.46     11.60 o 
 -14   1  18       45.45       57.41      5.70 o 
 -13   1  18      621.68      563.79     16.14 o 
 -12   1  18      347.31      336.29      8.82 o 
 -11   1  18       65.45       65.76      4.00 o 
 -10   1  18      836.07      808.98     15.87 o 
  -9   1  18      442.91      429.10     10.79 o 
  -8   1  18      713.25      629.57     17.92 o 
  -7   1  18      998.13      939.80     22.61 o 
  -6   1  18       77.99       92.17      5.19 o 
  -5   1  18      276.42      273.71      8.93 o 
  -4   1  18       30.80       31.32      3.39 o 
  -3   1  18      258.05      259.51      8.51 o 
  -2   1  18       99.91       85.09      5.54 o 
  -1   1  18      351.85      326.59     11.19 o 
   0   1  18      298.34      292.23     10.50 o 
   1   1  18       11.90       15.80      3.72 o 
   2   1  18      630.74      664.07     28.07 o 
   3   1  18      178.78      151.28     12.57 o 
   4   1  18        2.09       19.61     10.87 o 
   5   1  18      140.29      111.57     15.94 o 
   6   1  18       44.91       54.32     14.67 o 
   7   1  18       42.11       58.59     20.26 o 
 -17   2  18      147.56      168.48     11.84 o 
 -16   2  18       10.56       16.31      4.53 o 
 -15   2  18      243.45      235.89     10.23 o 
 -14   2  18      519.60      527.00     14.21 o 
 -13   2  18       50.67       45.89      5.11 o 
 -12   2  18      694.26      597.94     15.36 o 
 -11   2  18        1.43        0.34      2.04 o 
 -10   2  18      292.85      279.82      7.68 o 
  -9   2  18       90.66       80.70      4.70 o 
  -8   2  18      608.22      552.94     13.79 o 
  -7   2  18       76.05       90.23      4.92 o 
  -6   2  18       63.92       77.39      4.95 o 
  -5   2  18       47.25       59.63      4.21 o 
  -4   2  18       66.90       68.80      5.10 o 
  -3   2  18       41.60       45.26      4.49 o 
  -2   2  18      518.31      560.98     16.44 o 
  -1   2  18      191.77      180.95      8.20 o 
   0   2  18       57.11       70.12      6.18 o 
   1   2  18      376.63      408.11     15.04 o 
   2   2  18      182.27      192.49     10.95 o 
   3   2  18      537.02      516.53     22.79 o 
   4   2  18       53.79       66.70     36.07 o 
   5   2  18      611.41      629.26     34.76 o 
   6   2  18        1.42       22.50     24.50 o 
   7   2  18      225.05      241.70     20.16 o 
 -18   3  18      797.17      858.35     25.58 o 
 -17   3  18      228.08      215.80     11.52 o 
 -16   3  18       33.09       32.34      5.59 o 
 -15   3  18      158.38      154.13      7.28 o 
 -14   3  18        7.60        1.25      2.72 o 
 -13   3  18       23.91       23.82      3.93 o 
 -12   3  18       13.06       13.69      3.13 o 
 -11   3  18      104.10       92.96      7.63 o 
 -10   3  18      188.20      200.20      7.74 o 
  -9   3  18     1105.02     1051.87     23.37 o 
  -8   3  18      771.24      703.55     19.64 o 
  -7   3  18      335.86      323.38     12.40 o 
  -6   3  18      262.95      269.45     10.95 o 
  -5   3  18       25.15       34.68      5.34 o 
  -4   3  18      312.91      287.63     12.98 o 
  -3   3  18        0.18       -0.98      2.87 o 
  -2   3  18       28.76       30.48      4.79 o 
  -1   3  18       12.80       16.84      5.19 o 
   0   3  18      103.99       96.40      8.98 o 
   1   3  18       46.20       45.94      6.81 o 
   2   3  18      314.76      325.36     16.97 o 
   3   3  18      107.91      123.34     10.42 o 
   4   3  18        2.54       10.58      6.13 o 
   5   3  18        3.46       11.77      8.14 o 
   6   3  18        9.62       15.03      7.83 o 
   7   3  18       32.58       57.25     11.30 o 
 -17   4  18       89.54      106.56      7.74 o 
 -16   4  18       12.33       15.48      4.11 o 
 -15   4  18      174.33      185.18      9.38 o 
 -14   4  18      275.36      260.27     10.89 o 
 -13   4  18      155.79      135.38      6.93 o 
 -12   4  18       20.55       24.53      3.64 o 
 -11   4  18      406.29      355.47     11.40 o 
 -10   4  18      145.22      122.09      7.15 o 
  -9   4  18       30.28       24.98      4.02 o 
  -8   4  18     1249.13     1140.34     29.02 o 
  -7   4  18      466.83      404.31     16.27 o 
  -6   4  18      292.13      287.35     12.89 o 
  -5   4  18      632.68      558.45     18.00 o 
  -4   4  18      487.74      511.62     17.01 o 
  -3   4  18        9.62        6.47      5.10 o 
  -2   4  18      231.41      246.36     13.94 o 
  -1   4  18       41.92       50.10      7.13 o 
   0   4  18       84.34       93.65      9.15 o 
   1   4  18      517.16      521.15     23.49 o 
   2   4  18        5.20        5.29      5.50 o 
   3   4  18       10.13        5.61      5.61 o 
   4   4  18      147.30      128.02     11.18 o 
   5   4  18      118.24      125.55     11.49 o 
   6   4  18       33.06       41.77      7.69 o 
 -17   5  18      268.41      254.00     11.64 o 
 -16   5  18       90.26       79.69      9.34 o 
 -15   5  18       32.15       24.50      6.82 o 
 -14   5  18       35.03       29.11      8.84 o 
 -13   5  18      562.29      515.19     18.98 o 
 -12   5  18       36.44       38.29      5.71 o 
 -11   5  18      137.20      123.93      8.91 o 
 -10   5  18       37.89       38.18      4.73 o 
  -9   5  18      267.47      254.84     11.49 o 
  -8   5  18       32.91       27.78      5.33 o 
  -7   5  18      541.49      501.29     19.18 o 
  -6   5  18      455.81      425.69     19.29 o 
  -5   5  18       50.21       51.49      7.82 o 
  -4   5  18        8.53        8.73      4.57 o 
  -3   5  18       31.27       28.26      5.73 o 
  -2   5  18      325.21      315.18     18.86 o 
  -1   5  18       73.13       78.70     11.96 o 
   0   5  18       63.03       54.97      7.76 o 
   1   5  18       25.79       12.43      8.91 o 
   2   5  18       76.37       89.89      9.38 o 
   3   5  18        4.56       -3.89      6.14 o 
   4   5  18      277.21      290.36     17.30 o 
   5   5  18        0.34       -2.83      5.82 o 
   6   5  18      158.05      180.55     14.04 o 
 -16   6  18       40.08       48.38     15.72 o 
 -15   6  18      442.03      424.27     17.87 o 
 -14   6  18        0.02       -2.91      4.99 o 
 -13   6  18      127.12      114.61      9.06 o 
 -12   6  18       49.17       43.73      6.75 o 
 -11   6  18      270.52      264.92     12.64 o 
 -10   6  18      138.43      136.31     10.17 o 
  -9   6  18       46.30       38.32      6.75 o 
  -8   6  18       63.87       64.09      8.19 o 
  -7   6  18       82.82       81.98      8.59 o 
  -6   6  18        0.83       -0.60      4.40 o 
  -5   6  18      414.81      385.34     18.48 o 
  -4   6  18        1.05        3.32      5.03 o 
  -3   6  18      399.31      430.05     23.83 o 
  -2   6  18        7.16        0.70      4.74 o 
  -1   6  18      318.86      356.37     18.28 o 
   0   6  18      396.57      426.15     20.71 o 
   1   6  18      105.11      145.15     19.55 o 
   2   6  18      153.77      175.93     12.64 o 
   3   6  18      138.98      147.09     14.63 o 
   4   6  18      231.34      265.66     16.59 o 
   5   6  18      692.24      738.68     32.31 o 
 -14   7  18      382.55      346.99     16.05 o 
 -13   7  18      105.21      111.05     11.30 o 
 -12   7  18       31.33       19.60      8.77 o 
 -11   7  18       72.11       84.25     18.22 o 
 -10   7  18       71.03       63.54     11.08 o 
  -9   7  18      224.64      220.85     14.37 o 
  -8   7  18       21.42       19.75      7.37 o 
  -7   7  18     1130.54     1017.72     46.31 o 
  -6   7  18       11.88       15.35      7.08 o 
  -5   7  18        8.10       16.47      5.94 o 
  -4   7  18      335.85      369.08     18.76 o 
  -3   7  18       85.09       85.56     11.17 o 
  -1   7  18       66.07       79.26      9.76 o 
   0   7  18      145.33      132.80     12.08 o 
   1   7  18        0.00       -5.57      6.73 o 
   2   7  18       25.74       31.23     12.08 o 
   3   7  18       15.99       46.28     11.01 o 
   4   7  18       17.61       45.44     12.06 o 
 -13   8  18      111.26       99.79     15.93 o 
 -12   8  18       30.33       39.37      7.02 o 
 -11   8  18      386.21      319.60     23.81 o 
 -10   8  18       25.67       31.75      8.70 o 
  -9   8  18      196.55      228.02     38.71 o 
  -8   8  18      320.52      372.77     46.62 o 
  -7   8  18       13.77       18.85     12.31 o 
  -6   8  18       48.40       51.70      9.32 o 
  -5   8  18       12.98       12.70      6.59 o 
  -4   8  18        3.08       -5.82     10.52 o 
  -3   8  18      410.39      407.75     26.77 o 
  -2   8  18        7.89       22.48     10.18 o 
  -1   8  18       55.14       83.79     16.28 o 
   0   8  18       79.64       52.57     14.86 o 
   1   8  18       21.63       85.65     21.53 o 
   2   8  18       17.28       30.70     30.44 o 
 -11   9  18      102.78       72.60     15.33 o 
 -10   9  18        0.00       32.75     34.17 o 
  -9   9  18      294.69      304.96     21.25 o 
  -8   9  18      438.26      516.73     69.80 o 
  -7   9  18       74.80       83.65     12.72 o 
  -6   9  18      230.53      239.19     20.02 o 
  -5   9  18      507.36      535.22     39.56 o 
  -4   9  18        0.36        4.79      9.09 o 
  -3   9  18       62.34       94.55     14.35 o 
  -2   9  18       71.33       81.39     12.13 o 
  -1   9  18       46.32       68.44      9.86 o 
   0   9  18      644.92      730.41     57.53 o 
 -18   1  19      207.24      223.04     12.09 o 
 -17   1  19      765.03      798.31     28.50 o 
 -16   1  19       26.13       14.37      6.73 o 
 -15   1  19       72.14       85.09      7.80 o 
 -14   1  19       23.80       23.42      6.17 o 
 -13   1  19      725.83      736.54     26.63 o 
 -12   1  19       70.39       82.28      5.84 o 
 -11   1  19      193.38      185.03      7.01 o 
 -10   1  19     1085.14     1031.07     27.93 o 
  -9   1  19      189.48      192.53      8.44 o 
  -8   1  19      265.28      272.86     11.38 o 
  -7   1  19      638.28      568.42     18.67 o 
  -6   1  19       44.60       46.25      4.48 o 
  -5   1  19      667.40      688.45     19.37 o 
  -4   1  19       84.08       86.93      5.52 o 
  -3   1  19      403.55      369.81     11.01 o 
  -2   1  19      717.96      803.41     21.84 o 
  -1   1  19       59.90       77.94      6.30 o 
   0   1  19       12.31       12.17      3.88 o 
   1   1  19      271.98      326.12     12.15 o 
   2   1  19        6.53        5.18      6.40 o 
   3   1  19       44.31       51.63      9.26 o 
   4   1  19        0.07        6.07     15.92 o 
   5   1  19      247.88      252.15     19.70 o 
   6   1  19      133.08      145.54     12.21 o 
 -18   2  19       32.38       33.16      5.72 o 
 -17   2  19     1115.44     1196.03     35.64 o 
 -16   2  19        7.51        8.49      3.97 o 
 -15   2  19      306.81      325.97     12.50 o 
 -14   2  19      196.41      211.20      8.95 o 
 -13   2  19      106.58       99.53      5.61 o 
 -12   2  19        1.67        3.90      2.37 o 
 -11   2  19       16.54       18.87      3.18 o 
 -10   2  19       10.21       12.14      2.15 o 
  -9   2  19      440.49      415.18     10.68 o 
  -8   2  19      252.40      239.09      9.27 o 
  -7   2  19      167.88      164.47      7.43 o 
  -6   2  19      187.37      193.86      7.95 o 
  -5   2  19       20.04       23.59      4.11 o 
  -4   2  19       91.40      113.93      6.96 o 
  -3   2  19       65.20       77.31      5.70 o 
  -2   2  19        3.14        8.38      4.10 o 
  -1   2  19      549.67      552.11     18.55 o 
   0   2  19       49.95       56.71      6.08 o 
   1   2  19      547.75      602.93     20.23 o 
   2   2  19      198.70      204.90     11.20 o 
   3   2  19       92.11       89.04     13.87 o 
   4   2  19     1148.28     1225.84     57.87 o 
   5   2  19      177.21      173.16     28.16 o 
   6   2  19      482.19      534.90     31.86 o 
 -17   3  19      209.81      242.32     11.83 o 
 -16   3  19      215.35      225.79      8.79 o 
 -15   3  19       13.50        8.63      4.10 o 
 -14   3  19       93.70       91.59      5.94 o 
 -13   3  19        0.79       -0.69      2.98 o 
 -12   3  19        0.36        3.83      3.15 o 
 -11   3  19      218.61      246.08      9.52 o 
 -10   3  19       73.56       75.94      4.75 o 
  -9   3  19       75.04       87.98     10.32 o 
  -8   3  19      881.44      872.59     25.63 o 
  -7   3  19     1248.94     1202.67     30.44 o 
  -6   3  19     1189.09     1148.37     32.56 o 
  -5   3  19       14.43       12.10      3.62 o 
  -4   3  19      368.77      409.25     16.76 o 
  -3   3  19      811.02      765.61     26.66 o 
  -2   3  19      237.65      218.06     11.36 o 
  -1   3  19     1491.78     1490.38     53.84 o 
   0   3  19       55.12       60.54      7.70 o 
   1   3  19      100.47      105.49      9.83 o 
   2   3  19      641.20      678.32     28.67 o 
   3   3  19       92.89      115.18     10.39 o 
   4   3  19       85.42       74.57      9.69 o 
   5   3  19      341.44      207.61     27.42 o 
   6   3  19       13.08       30.77     15.89 o 
 -17   4  19       16.11       10.09      4.69 o 
 -16   4  19        0.87        2.45      3.40 o 
 -15   4  19      118.13      124.39      7.79 o 
 -14   4  19       53.51       42.03      5.18 o 
 -13   4  19       69.07       72.70      5.19 o 
 -12   4  19      206.43      205.58      8.98 o 
 -11   4  19       65.70       74.65      6.67 o 
 -10   4  19      155.68      155.55      7.97 o 
  -9   4  19       32.72       33.15      5.92 o 
  -8   4  19       57.28       62.92      6.56 o 
  -7   4  19      321.88      296.44     13.32 o 
  -6   4  19     1398.83     1329.36     41.14 o 
  -5   4  19      116.31      124.04     10.90 o 
  -4   4  19        0.01        5.70      5.48 o 
  -3   4  19       19.30       29.03      7.83 o 
  -2   4  19      169.17      166.14     17.75 o 
  -1   4  19       54.06       46.87     14.16 o 
   0   4  19       13.52       15.45      5.82 o 
   1   4  19        9.82        8.91      5.47 o 
   2   4  19      269.76      287.58     16.40 o 
   3   4  19        5.52        5.49      5.58 o 
   4   4  19        0.02       -0.41      5.33 o 
   5   4  19      122.80      127.65     11.32 o 
 -16   5  19       76.24       90.27      8.41 o 
 -15   5  19        0.24       18.28     11.12 o 
 -14   5  19      512.78      438.94     17.37 o 
 -13   5  19      235.80      244.98     11.99 o 
 -12   5  19      139.19      143.30      9.23 o 
 -11   5  19        6.64        0.57      3.08 o 
 -10   5  19       29.37       29.99      5.39 o 
  -9   5  19      394.78      379.10     14.71 o 
  -8   5  19      914.46      849.58     28.96 o 
  -7   5  19      195.05      182.64     12.32 o 
  -6   5  19      535.07      575.33     41.04 o 
  -5   5  19        1.69        9.86      6.94 o 
  -4   5  19      192.29      178.08     13.73 o 
  -3   5  19       29.50       29.26      7.50 o 
  -2   5  19       85.07      101.87      9.46 o 
  -1   5  19      240.27      229.73     14.09 o 
   0   5  19      350.99      370.56     18.75 o 
   1   5  19      428.71      464.72     22.15 o 
   2   5  19      581.02      626.17     27.92 o 
   3   5  19      785.15      911.23     37.47 o 
   4   5  19        0.01        0.31      6.03 o 
   5   5  19      983.68     1018.40     41.46 o 
 -15   6  19      298.19      314.50     19.94 o 
 -14   6  19      218.42      253.35     13.14 o 
 -13   6  19      412.64      411.51     20.08 o 
 -12   6  19        5.13        6.99     10.57 o 
 -11   6  19        7.42       10.01      5.72 o 
 -10   6  19       14.55        8.16      5.04 o 
  -9   6  19      272.73      267.42     19.51 o 
  -8   6  19       76.07       76.58      7.84 o 
  -7   6  19       74.07       60.15      9.26 o 
  -6   6  19       12.90       14.20      5.44 o 
  -5   6  19       70.74       88.96     15.43 o 
  -3   6  19       14.58       17.26      5.60 o 
  -2   6  19        5.03        2.28      5.66 o 
  -1   6  19      107.02      117.96     13.26 o 
   0   6  19      252.25      274.00     32.48 o 
   1   6  19        0.70        6.30      7.33 o 
   2   6  19        6.74        8.66      7.85 o 
   3   6  19      256.31      272.34     16.64 o 
   4   6  19       28.03       18.79      7.45 o 
 -14   7  19        9.73        4.79      8.69 o 
 -13   7  19      166.47      180.19     12.53 o 
 -12   7  19        1.05       -1.05      4.16 o 
 -11   7  19       98.23      109.84      9.91 o 
 -10   7  19      155.90      168.17     16.28 o 
  -9   7  19      147.43      146.24     21.68 o 
  -8   7  19      398.06      378.91     23.05 o 
  -7   7  19        0.74        5.16      6.24 o 
  -6   7  19        2.02       -0.02      5.50 o 
  -5   7  19     1162.74     1114.07     49.82 o 
  -4   7  19       40.65       39.42      7.73 o 
  -3   7  19        8.89       17.16     15.32 o 
  -2   7  19      431.46      446.94     26.10 o 
  -1   7  19       44.62       77.36     15.45 o 
   0   7  19        6.88       13.81      7.03 o 
   1   7  19        0.94        1.74      7.29 o 
   2   7  19       12.71       13.19     12.42 o 
 -12   8  19        0.74       -2.28      4.42 o 
 -11   8  19      262.40      268.90     21.91 o 
 -10   8  19       11.72       11.28      7.20 o 
  -9   8  19       20.29       11.57      8.32 o 
  -6   8  19       18.97       29.73     17.80 o 
  -5   8  19        0.58       -9.54      8.67 o 
  -4   8  19       46.71       41.13      8.57 o 
  -3   8  19      138.94      173.46     45.11 o 
  -2   8  19      252.09      238.03     26.04 o 
  -1   8  19      319.12      298.17     20.95 o 
   0   8  19        0.95       19.94     28.29 o 
  -9   9  19       76.05       69.49     17.04 o 
  -8   9  19      220.72      266.97     51.66 o 
  -7   9  19       29.44       40.65     20.37 o 
  -6   9  19      735.44      898.16     93.53 o 
  -5   9  19       79.17       85.85     18.87 o 
  -4   9  19       77.58       79.84     12.47 o 
  -3   9  19      138.60      157.93     20.08 o 
  -2   9  19        3.50       26.63     20.93 o 
 -18   0  20      640.37      738.44     43.97 o 
 -17   0  20      156.06      188.40     15.31 o 
 -16   0  20       42.72      106.97     14.52 o 
 -15   0  20      324.02      349.03     21.62 o 
 -14   0  20       10.36       11.06      6.79 o 
 -13   0  20       24.12        7.92     17.28 o 
 -12   0  20      435.64      470.65     27.63 o 
 -11   0  20      130.21      131.99     13.04 o 
 -10   0  20      586.40      610.17     33.17 o 
  -9   0  20      288.01      313.80     20.92 o 
  -8   0  20       53.22       82.30     16.82 o 
  -7   0  20      747.96      733.06     29.17 o 
  -6   0  20      127.74      147.61     10.40 o 
  -5   0  20        0.17       -4.82      4.03 o 
  -4   0  20     1247.96     1276.98     46.60 o 
  -3   0  20      224.77      206.45     12.19 o 
  -2   0  20      414.60      341.56     24.80 o 
  -1   0  20       10.46       28.95     12.61 o 
   0   0  20      158.07      180.21     23.29 o 
   1   0  20      184.90      223.71     25.01 o 
   2   0  20        2.92       11.16      9.58 o 
   3   0  20      369.80      585.14     45.08 o 
   4   0  20      399.25      633.41     48.41 o 
   5   0  20       68.22      221.40     23.27 o 
   6   0  20      232.65      350.31     31.69 o 
 -18   1  20        5.85       27.37      8.29 o 
 -17   1  20      197.67      259.62     25.93 o 
 -16   1  20      474.19      498.18     17.95 o 
 -15   1  20       14.84       26.00      5.84 o 
 -14   1  20       28.88       31.10      6.56 o 
 -13   1  20     1046.72     1083.57     36.47 o 
 -12   1  20       68.24       76.81      9.38 o 
 -11   1  20      297.20      279.59     12.15 o 
 -10   1  20      335.23      339.80     13.60 o 
  -9   1  20      116.96      146.97      7.83 o 
  -8   1  20       10.91       15.53      4.48 o 
  -7   1  20      200.88      205.67     12.03 o 
  -6   1  20        4.01        4.09      3.45 o 
  -5   1  20      278.58      305.16     10.88 o 
  -4   1  20        0.33        4.82      2.47 o 
  -3   1  20       38.59       53.67      6.45 o 
  -2   1  20      403.87      403.72     19.45 o 
  -1   1  20        0.03        4.12      4.75 o 
   0   1  20       95.06      114.75      7.40 o 
   1   1  20        0.03       15.52     20.73 o 
   2   1  20        0.79       18.01     12.73 o 
   3   1  20       65.86       72.00     11.81 o 
   4   1  20      480.64      584.73     44.54 o 
   5   1  20        4.91       46.45     12.38 o 
 -17   2  20     1016.48     1137.06     38.48 o 
 -16   2  20       27.34       21.20     21.01 o 
 -15   2  20        6.59        6.69      5.03 o 
 -14   2  20        8.41       11.58      4.60 o 
 -13   2  20      163.89      175.48      8.38 o 
 -12   2  20      329.82      314.98     11.58 o 
 -11   2  20       21.84       34.10      6.30 o 
 -10   2  20      251.81      243.34      9.78 o 
  -9   2  20       80.81       86.94      6.45 o 
  -8   2  20      751.94      746.80     20.86 o 
  -7   2  20       64.31       83.46      5.51 o 
  -6   2  20       62.07       72.91      6.84 o 
  -5   2  20      219.18      225.32     11.65 o 
  -4   2  20      250.37      252.70     12.49 o 
  -3   2  20      641.78      664.82     24.00 o 
  -2   2  20        2.39       15.66      5.14 o 
  -1   2  20      430.85      457.81     16.62 o 
   0   2  20     1320.68     1385.99     39.41 o 
   1   2  20        3.46       14.36      4.93 o 
   2   2  20        7.85       24.78      9.71 o 
   3   2  20     1273.20     1304.22     60.82 o 
   4   2  20      118.70      137.95     15.49 o 
   5   2  20       93.03      138.05     36.15 o 
 -17   3  20       57.58       57.67      6.93 o 
 -16   3  20      121.51      131.36      7.48 o 
 -15   3  20      208.52      197.87      8.71 o 
 -14   3  20       57.26       66.58      5.23 o 
 -12   3  20       32.15       28.59      4.12 o 
 -11   3  20       34.07       39.69      4.34 o 
 -10   3  20      154.17      139.51     10.05 o 
  -9   3  20     1245.24     1296.12     36.15 o 
  -8   3  20      313.19      302.76     16.00 o 
  -7   3  20       30.35       19.50      8.42 o 
  -6   3  20      428.24      474.99     18.87 o 
  -5   3  20       34.62       37.43      5.81 o 
  -4   3  20      152.13      137.04      9.30 o 
  -3   3  20        8.57        7.23      4.95 o 
  -2   3  20       12.73       17.31      5.24 o 
  -1   3  20      348.88      356.08     18.10 o 
   0   3  20       42.15       41.71      7.01 o 
   1   3  20       14.92       14.03      5.58 o 
   2   3  20       60.78       74.89     10.24 o 
   3   3  20       83.24       90.51     11.01 o 
   4   3  20      248.18      291.32     24.83 o 
   5   3  20        2.49       -6.08     10.41 o 
 -16   4  20      162.09      171.96      9.28 o 
 -15   4  20      177.29      166.21      8.77 o 
 -14   4  20      555.77      533.64     23.26 o 
 -13   4  20      170.72      184.01      9.07 o 
 -11   4  20     1096.90     1038.52     28.01 o 
 -10   4  20      200.45      200.37     10.01 o 
  -9   4  20       49.15       40.02      5.13 o 
  -8   4  20      313.36      359.92     30.05 o 
  -7   4  20      168.91      148.14     10.91 o 
  -6   4  20       44.45       36.72      8.30 o 
  -5   4  20      105.76      104.80      9.70 o 
  -4   4  20      319.25      339.02     15.49 o 
  -3   4  20      655.39      654.50     27.49 o 
  -2   4  20       27.37       20.39      6.13 o 
  -1   4  20      255.36      306.23     23.53 o 
   0   4  20      108.63      116.64     10.81 o 
   1   4  20       31.97       35.17      7.55 o 
   2   4  20       15.28        8.02      5.89 o 
   3   4  20       10.43       19.28      6.80 o 
   4   4  20       11.75       14.36      6.71 o 
 -16   5  20        2.61        7.95     10.83 o 
 -15   5  20       41.78       46.81      8.18 o 
 -14   5  20        0.12        3.59      4.01 o 
 -13   5  20       47.44       35.64      5.81 o 
 -12   5  20       96.56       86.83      7.82 o 
 -11   5  20      267.99      266.64     11.00 o 
 -10   5  20       11.49       15.88      3.55 o 
  -9   5  20      106.79      101.36      9.60 o 
  -8   5  20        3.42       -1.10      4.64 o 
  -7   5  20       31.48       32.99      6.60 o 
  -6   5  20       49.30       30.28     11.89 o 
  -5   5  20        0.04        8.06      5.98 o 
  -4   5  20       35.50       30.45      7.88 o 
  -3   5  20        0.04       18.36     17.04 o 
  -2   5  20     1134.56     1106.84     42.18 o 
  -1   5  20       84.67       76.08     10.85 o 
   0   5  20       13.73       20.01      8.14 o 
   1   5  20      228.54      238.15     15.33 o 
   2   5  20       95.60      122.85     11.75 o 
   3   5  20        4.29        6.72      6.37 o 
   4   5  20       11.60       17.62      7.30 o 
 -15   6  20      115.30      114.95     13.18 o 
 -14   6  20      135.90      124.26     11.78 o 
 -13   6  20        0.01        5.15      4.37 o 
 -12   6  20       21.42       24.53      6.43 o 
 -11   6  20       16.74       10.11      5.50 o 
 -10   6  20      359.74      342.88     18.82 o 
  -9   6  20       53.79       72.21      7.74 o 
  -8   6  20       35.27       21.52      6.36 o 
  -7   6  20      189.78      224.91     21.98 o 
  -6   6  20       79.70      104.67     16.63 o 
  -4   6  20      696.27      774.23     37.84 o 
  -3   6  20       69.19       58.21     37.58 o 
  -2   6  20        2.70       11.66      8.46 o 
  -1   6  20      397.03      448.95     49.14 o 
   0   6  20      479.68      542.76     31.16 o 
   1   6  20      226.22      224.52     18.58 o 
   2   6  20      318.57      370.76     24.87 o 
 -13   7  20      445.81      457.35     18.60 o 
 -12   7  20      152.87      129.47     14.31 o 
 -11   7  20       15.11       23.96      6.72 o 
 -10   7  20       65.02      101.55     29.80 o 
  -8   7  20      118.15      122.85     12.40 o 
  -7   7  20       50.94       72.45      8.81 o 
  -6   7  20        5.84       10.48      5.67 o 
  -5   7  20      233.85      270.06     25.55 o 
  -4   7  20       57.53       43.91      7.98 o 
  -3   7  20       31.31       16.39      8.17 o 
  -2   7  20      131.48      162.38     15.09 o 
  -1   7  20      103.26       87.13     13.17 o 
   0   7  20      122.47      137.29     20.88 o 
   1   7  20      381.67      464.22     54.35 o 
 -11   8  20       44.58       67.63     25.49 o 
 -10   8  20       12.91       13.00     11.25 o 
  -9   8  20       25.45      118.04     15.51 o 
  -8   8  20      259.30      287.88     20.60 o 
  -7   8  20      667.79      672.38     39.93 o 
  -6   8  20       61.65       66.98     18.24 o 
  -5   8  20       31.48       12.05     15.42 o 
  -3   8  20       75.90       63.28     24.35 o 
  -1   8  20       59.37       64.24     10.34 o 
 -17   1  21       83.79       96.66      9.82 o 
 -16   1  21       34.76       35.91      7.80 o 
 -15   1  21        1.58        8.55      5.14 o 
 -14   1  21      345.06      385.37     20.73 o 
 -13   1  21      227.87      259.19     21.93 o 
 -12   1  21       45.94       62.37      7.21 o 
 -11   1  21       75.06       95.10      8.12 o 
 -10   1  21       42.68       72.53      6.97 o 
  -9   1  21      339.00      338.85     12.16 o 
  -8   1  21       73.37       80.22      5.50 o 
  -7   1  21      135.64      140.05      7.26 o 
  -6   1  21      578.06      595.87     17.79 o 
  -5   1  21      107.41      108.72      6.78 o 
  -4   1  21      162.25      179.72      9.38 o 
  -3   1  21      318.37      368.19     14.21 o 
  -2   1  21      324.17      339.31     19.58 o 
  -1   1  21      192.95      164.41     11.08 o 
   0   1  21      166.16      293.30     63.69 o 
   1   1  21     1012.09     1084.55     54.48 o 
   2   1  21      167.43      177.51     34.16 o 
   3   1  21        0.06       -7.14     17.27 o 
   4   1  21       49.26       77.91     12.40 o 
 -17   2  21        8.04       12.54      6.38 o 
 -16   2  21       24.61       33.93      6.01 o 
 -15   2  21       34.13       34.64      7.09 o 
 -14   2  21        3.98        3.87      3.51 o 
 -13   2  21        0.69       -1.84      2.93 o 
 -12   2  21      227.85      232.33     10.58 o 
 -11   2  21        0.02       -1.39      5.71 o 
 -10   2  21      265.78      275.89     13.12 o 
  -9   2  21      315.27      309.47     14.48 o 
  -8   2  21       15.73       13.64      4.36 o 
  -7   2  21      329.08      350.60     18.89 o 
  -6   2  21       21.33        3.54     11.32 o 
  -5   2  21      108.80      118.59     10.84 o 
  -4   2  21      170.20      149.49     13.75 o 
  -3   2  21        2.41       14.55      5.93 o 
  -2   2  21      549.98      559.79     25.39 o 
  -1   2  21        0.32       10.37     13.43 o 
   0   2  21       69.52       93.77      9.13 o 
   1   2  21      489.76      550.12     21.41 o 
   2   2  21       25.42       22.31      8.08 o 
   3   2  21      175.04      238.16     25.79 o 
   4   2  21       14.34       -6.88     23.86 o 
 -17   3  21      106.83       99.43      9.41 o 
 -16   3  21       18.99       24.00      5.77 o 
 -15   3  21      582.46      591.90     18.70 o 
 -14   3  21       46.34       49.73      5.93 o 
 -13   3  21       22.10       18.24      3.89 o 
 -12   3  21      312.09      317.01     11.35 o 
 -11   3  21       22.42       18.47      3.82 o 
 -10   3  21      475.49      519.70     23.51 o 
  -9   3  21      317.54      312.67     16.89 o 
  -8   3  21        0.43       20.43     11.11 o 
  -7   3  21       64.21       94.24     11.21 o 
  -6   3  21       14.21       41.92     18.91 o 
  -5   3  21     1154.81     1203.62     39.48 o 
  -4   3  21      176.96      194.94     12.67 o 
  -3   3  21      211.55      180.67     11.09 o 
  -2   3  21      284.67      322.62     15.15 o 
  -1   3  21        1.55        0.37      4.74 o 
   0   3  21       91.29       96.35      9.91 o 
   1   3  21       50.20       67.68      8.50 o 
   2   3  21      125.89      144.10     11.71 o 
   3   3  21      814.37      993.83    111.37 o 
   4   3  21       24.10      148.49     23.27 o 
 -16   4  21       85.09      105.82      6.62 o 
 -15   4  21      237.54      233.91      9.57 o 
 -14   4  21       34.71       27.62      6.58 o 
 -13   4  21       44.58       47.91      6.11 o 
 -12   4  21       18.55       21.05      5.33 o 
 -11   4  21       48.91       39.99      5.54 o 
 -10   4  21       43.11       48.79      7.46 o 
  -9   4  21      139.59      145.25     10.97 o 
  -8   4  21      169.44      193.42     20.08 o 
  -7   4  21      170.56      180.58     14.81 o 
  -6   4  21       37.16       36.49      8.46 o 
  -5   4  21      271.83      290.88     18.30 o 
  -4   4  21      479.09      458.82     18.81 o 
  -3   4  21      173.97      211.41     17.13 o 
  -2   4  21       95.42      122.99     10.65 o 
  -1   4  21      157.73      157.66     12.45 o 
   0   4  21       39.56       46.67      8.23 o 
   1   4  21        0.47       -1.06      5.45 o 
   2   4  21        4.01        2.20      5.86 o 
   3   4  21      478.93      478.88     23.49 o 
 -15   5  21       45.65       44.54     10.17 o 
 -14   5  21      148.33      159.52     10.20 o 
 -13   5  21       19.96       27.77     10.02 o 
 -12   5  21       15.60       23.59      4.89 o 
 -11   5  21      144.81      155.13      9.41 o 
 -10   5  21       59.37       59.32      6.85 o 
  -9   5  21       98.79      102.55     10.71 o 
  -8   5  21      175.53      176.18     16.67 o 
  -7   5  21      406.21      469.84     32.17 o 
  -6   5  21     1329.62     1373.69     61.17 o 
  -5   5  21       15.70       35.26     12.31 o 
  -4   5  21      885.78      957.39     64.25 o 
  -3   5  21      470.90      565.97     63.99 o 
  -2   5  21       23.78       40.14      7.57 o 
  -1   5  21      264.44      265.30     15.71 o 
   0   5  21      301.92      321.70     18.09 o 
   1   5  21      268.32      297.89     17.66 o 
   2   5  21       23.98       33.09      8.13 o 
 -14   6  21        2.97       -1.78      5.04 o 
 -13   6  21      363.56      377.54     19.98 o 
 -12   6  21        7.26        9.02      6.56 o 
 -11   6  21      190.10      194.83     11.71 o 
 -10   6  21       22.67       33.65      8.31 o 
  -9   6  21      505.62      484.70     19.86 o 
  -8   6  21       34.30       15.95     12.13 o 
  -7   6  21       49.75       51.60      9.04 o 
  -6   6  21      300.24      308.34     16.48 o 
  -5   6  21      157.08      157.55     14.75 o 
  -4   6  21      278.33      301.48     21.17 o 
  -3   6  21        4.14       15.57     10.00 o 
  -2   6  21      468.25      557.50     31.54 o 
  -1   6  21       44.01       39.48     15.96 o 
   0   6  21      158.48      153.04     15.70 o 
   1   6  21        0.17       25.90     23.03 o 
 -12   7  21       56.36       75.24     19.93 o 
 -11   7  21      607.97      567.15     23.39 o 
 -10   7  21       74.36       49.02     12.63 o 
  -9   7  21        0.18        1.97      6.18 o 
  -8   7  21      832.05      894.20     36.45 o 
  -7   7  21       21.87       27.28     11.03 o 
  -6   7  21       17.78       30.03     11.73 o 
  -5   7  21       12.07        8.06      6.08 o 
  -4   7  21      130.43      115.46     13.75 o 
  -3   7  21      107.56      145.20     28.51 o 
  -2   7  21      183.17      198.93     18.55 o 
  -1   7  21       19.82        8.89      7.94 o 
  -9   8  21      284.08      271.80     28.90 o 
  -8   8  21        0.10       19.90     15.92 o 
  -6   8  21      358.62      441.91     22.79 o 
  -5   8  21       20.53        2.79     26.62 o 
  -4   8  21       63.31       93.73     22.98 o 
  -3   8  21      123.08      144.98     21.06 o 
 -17   0  22       92.79      213.96     22.38 o 
 -16   0  22      629.32      634.09     48.15 o 
 -15   0  22       52.00       90.19     15.41 o 
 -14   0  22      249.18      229.23     25.58 o 
 -13   0  22      224.82      311.07     27.10 o 
 -12   0  22      112.64      138.10     14.29 o 
 -11   0  22      691.00      686.73     37.26 o 
 -10   0  22      369.95      369.80     24.12 o 
  -9   0  22       41.71       33.95      8.76 o 
  -8   0  22      302.71      341.79     22.18 o 
  -7   0  22      604.94      625.04     35.30 o 
  -6   0  22      164.35      174.78     12.07 o 
  -5   0  22      147.21      136.64     12.84 o 
  -4   0  22       67.06       51.20     12.92 o 
  -3   0  22       12.82        8.07      7.51 o 
  -2   0  22     1640.82     1761.74    117.30 o 
  -1   0  22      430.40      444.68     41.11 o 
   0   0  22       78.19      102.03     21.81 o 
   1   0  22      461.68      587.11     48.40 o 
   2   0  22      387.07      420.12     39.68 o 
   3   0  22       52.01      123.11     19.43 o 
 -17   1  22      103.59      112.88     12.69 o 
 -16   1  22        0.94        4.89      4.99 o 
 -15   1  22      192.91      241.62     20.50 o 
 -14   1  22      132.20      182.87     19.49 o 
 -13   1  22       83.64       98.60     12.61 o 
 -12   1  22       83.55       82.90      7.95 o 
 -11   1  22       42.55       48.13      6.66 o 
 -10   1  22      130.58      151.12     12.01 o 
  -9   1  22      160.50      174.10      9.19 o 
  -8   1  22      120.44      127.61      7.18 o 
  -7   1  22      194.81      211.19     10.09 o 
  -6   1  22       27.65       26.80      4.55 o 
  -5   1  22       14.63       15.29      4.77 o 
  -4   1  22        0.04       -7.31      5.84 o 
  -3   1  22        1.17        3.79      5.90 o 
  -2   1  22       84.54       91.67     21.79 o 
  -1   1  22       15.37        4.50     13.01 o 
   1   1  22      419.06      531.95     31.98 o 
   2   1  22       68.75      160.77     16.28 o 
   3   1  22        5.02       -8.14     23.91 o 
 -16   2  22       47.10       61.11      8.93 o 
 -15   2  22      143.40      159.41     10.57 o 
 -14   2  22      115.92      135.65      9.74 o 
 -13   2  22       49.22       67.77      8.07 o 
 -12   2  22      459.81      490.36     24.19 o 
 -11   2  22       24.54       14.16      5.71 o 
 -10   2  22      519.71      509.25     18.22 o 
  -9   2  22      355.01      383.72     16.75 o 
  -8   2  22      195.56      204.83     12.91 o 
  -7   2  22      137.50      137.59     16.57 o 
  -6   2  22      515.49      537.12     25.57 o 
  -5   2  22      650.51      652.62     29.27 o 
  -4   2  22      256.81      278.54     16.38 o 
  -3   2  22        0.68        1.99      6.52 o 
  -2   2  22       97.20      127.56     11.12 o 
  -1   2  22      187.34      192.78     13.48 o 
   0   2  22      104.78      116.42     14.16 o 
   1   2  22      217.11      259.95     21.06 o 
   2   2  22      120.35       -3.48     21.95 o 
   3   2  22       20.83       14.25     21.81 o 
 -16   3  22       22.80       37.46      7.50 o 
 -15   3  22       63.65       79.48      9.11 o 
 -14   3  22       10.88       15.41      5.53 o 
 -13   3  22       88.03       96.10      9.10 o 
 -12   3  22       81.96       82.58     22.19 o 
 -11   3  22       47.98       33.74     10.75 o 
 -10   3  22       20.78       82.71     11.02 o 
  -9   3  22        4.05      120.38     15.30 o 
  -8   3  22      680.69      735.89     31.99 o 
  -7   3  22      189.84      148.94     21.05 o 
  -6   3  22        5.76        0.19      7.82 o 
  -5   3  22      106.18      133.72     10.39 o 
  -4   3  22      126.22      137.71     10.12 o 
  -3   3  22        4.30       10.03      8.23 o 
  -2   3  22       39.27       48.57      7.58 o 
  -1   3  22        2.04       -1.50      5.70 o 
   0   3  22        5.58        4.50      5.36 o 
   1   3  22       89.00       95.05      9.92 o 
   2   3  22        2.51        6.78      5.38 o 
   3   3  22      358.03      378.58     26.38 o 
 -15   4  22       96.70       91.61      9.44 o 
 -14   4  22       42.35       39.63      7.06 o 
 -13   4  22       38.98       40.93      6.74 o 
 -12   4  22      662.59      684.89     22.53 o 
 -11   4  22        6.33       10.52      4.43 o 
 -10   4  22       30.55       26.66      7.25 o 
  -9   4  22     1017.19     1065.83     41.88 o 
  -8   4  22       84.81       83.77     11.47 o 
  -7   4  22      526.14      532.41     24.19 o 
  -6   4  22      645.10      650.20     36.62 o 
  -5   4  22      258.03      245.58     18.18 o 
  -4   4  22        2.47       -0.26      5.42 o 
  -3   4  22        0.08       -0.44      5.04 o 
  -2   4  22      301.36      323.76     17.89 o 
  -1   4  22       54.63       58.98      8.71 o 
   0   4  22        0.05        0.09      7.03 o 
   1   4  22      217.07      218.49     14.93 o 
   2   4  22       14.99       12.50      6.85 o 
 -14   5  22       23.45       22.61      9.19 o 
 -13   5  22       26.06       25.70      6.42 o 
 -12   5  22       22.47       23.16      9.32 o 
 -11   5  22       26.44       31.63      6.00 o 
 -10   5  22        5.34        2.75      4.75 o 
  -9   5  22        4.28        9.44      7.98 o 
  -8   5  22       71.77       82.34     14.78 o 
  -7   5  22       73.80      221.16     18.53 o 
  -6   5  22       33.02       25.51     13.51 o 
  -5   5  22      214.60      270.30     41.45 o 
  -4   5  22       54.32       81.09     11.39 o 
  -3   5  22       17.03       30.09      8.85 o 
  -2   5  22      158.46      148.88     12.32 o 
  -1   5  22      201.56      253.14     15.99 o 
   0   5  22      274.72      292.27     17.44 o 
   1   5  22      274.40      290.03     17.47 o 
 -13   6  22      302.09      278.25     16.18 o 
 -12   6  22      108.95      113.86      9.39 o 
 -11   6  22      103.97      123.20     11.61 o 
 -10   6  22       11.08        4.89      5.80 o 
  -9   6  22       36.91       28.25      8.63 o 
  -8   6  22      651.58      678.89     32.27 o 
  -6   6  22       46.45       51.69      9.57 o 
  -5   6  22      683.24      855.50     89.97 o 
  -4   6  22       16.75       62.65     17.95 o 
  -3   6  22      196.05      243.57     43.33 o 
  -2   6  22      993.65     1155.56     55.25 o 
  -1   6  22      464.18      594.64     55.26 o 
   0   6  22        3.83       25.20     19.03 o 
 -11   7  22      199.71      190.98     12.32 o 
 -10   7  22        4.12        2.21      5.88 o 
  -9   7  22       16.25       13.02      7.78 o 
  -8   7  22      415.66      460.61     31.96 o 
  -7   7  22      542.66      631.06     43.95 o 
  -6   7  22       99.24       94.12     14.61 o 
  -5   7  22        0.01       -1.52      7.64 o 
  -4   7  22      133.18      160.95     16.50 o 
  -3   7  22      172.50      175.41     22.77 o 
 -16   1  23       21.39       16.99     10.68 o 
 -15   1  23      350.19      418.54     21.57 o 
 -14   1  23       24.07       26.80      7.46 o 
 -13   1  23       63.12       76.55      8.79 o 
 -12   1  23      706.76      759.32     28.65 o 
 -11   1  23      701.51      739.15     27.91 o 
 -10   1  23       48.83       63.70      7.09 o 
  -9   1  23      139.09      155.79     10.35 o 
  -8   1  23      475.08      544.55     21.85 o 
  -7   1  23      351.16      405.41     17.49 o 
  -6   1  23       54.35       55.30      6.94 o 
  -5   1  23      137.22      177.34     18.27 o 
  -4   1  23      355.00      378.51     19.99 o 
  -3   1  23      534.22      543.62     25.49 o 
  -2   1  23      411.91      407.01     34.90 o 
  -1   1  23       76.04      182.92     20.62 o 
   0   1  23      304.38      334.47     24.09 o 
   1   1  23        0.02       -6.63     14.40 o 
   2   1  23        0.81       90.36     46.12 o 
 -16   2  23        6.92       13.01     20.93 o 
 -15   2  23      206.02      252.87     16.02 o 
 -14   2  23        3.92        1.52     20.77 o 
 -13   2  23       93.16      101.99      9.59 o 
 -12   2  23       28.85       32.98      5.74 o 
 -11   2  23       65.31       73.02     11.80 o 
 -10   2  23       27.67       39.75     11.78 o 
  -9   2  23       45.61       55.83      6.70 o 
  -8   2  23       78.31       74.21      9.63 o 
  -7   2  23       87.43      104.02     13.54 o 
  -6   2  23      151.14      147.40     15.35 o 
  -5   2  23      221.21      207.29     19.53 o 
  -4   2  23      725.63      815.94     34.90 o 
  -3   2  23      146.73      185.18     14.92 o 
  -2   2  23       52.26       90.96     12.60 o 
  -1   2  23     1184.83     1387.91     46.09 o 
   1   2  23      143.05      155.03     18.35 o 
   2   2  23       19.62       33.74     14.42 o 
 -15   3  23        2.27        0.29      3.79 o 
 -14   3  23      481.49      518.83     26.02 o 
 -13   3  23        1.49       13.61     26.05 o 
 -12   3  23      117.48      107.42     16.72 o 
 -11   3  23      123.49      137.97     14.84 o 
 -10   3  23       19.86       -7.37     14.66 o 
  -9   3  23      209.96      221.87     28.75 o 
  -8   3  23      116.67      128.12     21.47 o 
  -7   3  23      372.10      287.71     43.91 o 
  -6   3  23      969.92     1115.59     44.88 o 
  -5   3  23      146.21      147.73     13.13 o 
  -4   3  23       49.14       66.18     10.05 o 
  -3   3  23        9.69        5.87      8.30 o 
  -2   3  23      118.37      133.81     12.42 o 
  -1   3  23      291.76      357.75     27.01 o 
   0   3  23       11.93       19.31      8.12 o 
   1   3  23        0.32       -1.57      6.35 o 
 -13   4  23        0.03       84.60     23.24 o 
 -12   4  23        0.00        0.18      7.69 o 
 -11   4  23        1.39      111.32     16.63 o 
 -10   4  23       27.69       74.38     21.99 o 
  -9   4  23       41.13       95.84     13.81 o 
  -8   4  23       50.53       52.12      9.82 o 
  -7   4  23       88.52      137.77     11.70 o 
  -6   4  23        0.03        4.28     18.09 o 
  -5   4  23       75.85      109.03     15.73 o 
  -4   4  23        8.01        3.04      7.77 o 
  -3   4  23      135.82      165.95     13.25 o 
  -2   4  23       11.49       20.68      7.31 o 
  -1   4  23      379.52      413.09     21.48 o 
   0   4  23        3.15        6.15      6.01 o 
 -13   5  23        2.23       66.35     24.17 o 
 -12   5  23      109.40      119.80     10.80 o 
 -11   5  23      100.10       89.78     29.68 o 
 -10   5  23      130.93      225.67     29.82 o 
  -9   5  23      154.51      203.11     24.15 o 
  -8   5  23      223.12      245.04     24.41 o 
  -7   5  23      684.24      761.44     32.46 o 
  -6   5  23       89.63       78.19     25.96 o 
  -5   5  23        0.05       -2.39     13.42 o 
  -4   5  23     1337.50     1609.11     71.72 o 
  -3   5  23      418.29      566.54     84.19 o 
  -2   5  23       86.00      122.04     17.65 o 
  -1   5  23      259.56      302.22     18.03 o 
 -11   6  23       59.43       52.97      9.24 o 
 -10   6  23      103.23      129.90     10.46 o 
  -9   6  23      192.77      227.50     17.12 o 
  -8   6  23      624.29      784.95     83.53 o 
  -7   6  23      114.23      118.32     18.26 o 
  -6   6  23      159.59      176.67     21.68 o 
  -5   6  23      312.57      345.79     32.80 o 
  -4   6  23        0.71        9.68      8.71 o 
  -3   6  23       27.11       36.70     15.05 o 
  -2   6  23      226.39      279.07     39.18 o 
  -8   7  23      359.20      538.78     29.91 o 
 -15   0  24        3.83        4.66      7.55 o 
 -14   0  24      377.24      396.23     25.91 o 
 -13   0  24      208.84      252.46     20.26 o 
 -12   0  24       52.07       67.21     22.09 o 
 -11   0  24      305.98      330.12     23.39 o 
 -10   0  24      310.58      321.67     22.75 o 
  -9   0  24      154.90      167.56     15.55 o 
  -8   0  24        2.91        5.89      6.38 o 
  -7   0  24       30.05       24.26      7.52 o 
  -6   0  24      373.87      426.83     39.24 o 
  -5   0  24       98.19      101.70     11.01 o 
  -4   0  24      226.58      317.80     34.78 o 
  -3   0  24      224.01      261.75     31.48 o 
  -2   0  24      876.10     1103.51     80.46 o 
  -1   0  24      347.65      377.46     38.10 o 
   1   0  24      393.44      394.92     40.83 o 
 -15   1  24       40.63       58.94     11.37 o 
 -14   1  24      225.40      273.51     17.37 o 
 -13   1  24      133.67      141.85     15.11 o 
 -12   1  24       33.63       54.76      9.34 o 
 -11   1  24       80.37       89.51      8.74 o 
 -10   1  24      149.02      144.82     10.33 o 
  -9   1  24      161.86      176.55     11.09 o 
  -8   1  24      221.08      259.66     13.53 o 
  -7   1  24        3.78        0.55      5.94 o 
  -6   1  24      215.26      255.20     26.63 o 
  -5   1  24       14.03       22.99     10.31 o 
  -4   1  24        4.03        6.98      6.84 o 
  -3   1  24        0.10        4.14      6.25 o 
  -2   1  24       15.99       20.36     35.26 o 
  -1   1  24      125.66      186.25     47.30 o 
   0   1  24       14.44        9.32     13.75 o 
 -15   2  24       51.33       74.42     11.90 o 
 -14   2  24      137.09      170.38     12.38 o 
 -13   2  24      284.36      346.90     18.79 o 
 -12   2  24      101.88       98.75     11.00 o 
 -11   2  24       25.34       41.70     12.73 o 
 -10   2  24      744.06      849.03     31.34 o 
  -9   2  24      198.39      263.26     17.97 o 
  -8   2  24       20.50       21.59      6.71 o 
  -7   2  24      211.04      252.39     13.92 o 
  -6   2  24       91.61       93.84      9.17 o 
  -5   2  24       86.69       96.88      9.97 o 
  -4   2  24       74.26       96.47      9.76 o 
  -3   2  24      252.47      291.91     14.37 o 
  -2   2  24        7.40       16.28      9.80 o 
  -1   2  24       42.72       98.12     21.29 o 
   0   2  24       64.02      115.43     22.62 o 
 -14   3  24       57.53       50.12     12.23 o 
 -13   3  24      216.98      276.20     29.57 o 
 -12   3  24       38.58       21.19     21.53 o 
 -11   3  24      143.77      220.95     24.29 o 
 -10   3  24       89.22       88.13     18.26 o 
  -9   3  24      354.27      361.38     52.74 o 
  -8   3  24        2.15       15.14     27.84 o 
  -7   3  24      254.59      305.44     18.43 o 
  -6   3  24      178.32      224.21     19.41 o 
  -5   3  24        0.58        4.59      8.23 o 
  -4   3  24      328.62      355.91     24.29 o 
  -3   3  24        8.73        7.80      7.60 o 
  -2   3  24      183.96      203.32     15.06 o 
  -1   3  24      151.18      178.96     13.80 o 
   0   3  24       22.04       30.43      8.60 o 
 -13   4  24      101.88       56.06     28.51 o 
 -12   4  24        4.83       24.66     10.35 o 
 -11   4  24      522.14      534.69     33.16 o 
 -10   4  24      308.83      487.02     39.29 o 
  -9   4  24      158.24      285.76     27.30 o 
  -8   4  24      534.52      543.08     33.12 o 
  -7   4  24      648.64      704.42     40.12 o 
  -6   4  24        2.11       11.50     11.13 o 
  -5   4  24       63.91       57.24     18.26 o 
  -4   4  24      264.43      285.95     21.51 o 
  -3   4  24        7.15        1.61      9.49 o 
  -2   4  24       75.68      107.77     14.44 o 
  -1   4  24        0.02        1.86      8.48 o 
 -11   5  24        0.36      -12.06     18.56 o 
 -10   5  24       37.98       55.80     18.37 o 
  -9   5  24      294.62      327.07     19.05 o 
  -8   5  24      101.75      142.11     14.31 o 
  -7   5  24       80.61       89.19     12.64 o 
  -6   5  24      315.89      335.42     19.02 o 
  -5   5  24       93.94      133.58     19.03 o 
  -4   5  24       29.04       30.30      9.04 o 
  -3   5  24      185.89      200.59     16.88 o 
  -9   6  24      358.71      443.49     22.63 o 
  -8   6  24       46.66       53.88     13.58 o 
  -7   6  24       93.73      128.32     18.72 o 
  -6   6  24      631.02      853.89    130.55 o 
 -14   1  25        5.27       25.44     22.61 o 
 -13   1  25      168.67      205.43     14.01 o 
 -12   1  25      187.46      202.75     12.79 o 
 -11   1  25      202.16      224.73     13.33 o 
 -10   1  25      196.44      211.13     12.70 o 
  -9   1  25      852.53      924.45     33.44 o 
  -8   1  25       68.50       84.88     11.19 o 
  -7   1  25        2.51        3.30      6.54 o 
  -6   1  25      281.70      355.38     28.34 o 
  -5   1  25       84.59      103.28     16.22 o 
  -4   1  25       69.40       97.85     21.26 o 
  -3   1  25       41.10       56.95     13.84 o 
  -2   1  25        1.99       12.70     17.67 o 
  -1   1  25      215.17      175.65     20.94 o 
 -14   2  25        0.01        1.05      5.91 o 
 -13   2  25       15.18       10.34      5.76 o 
 -12   2  25       50.57       57.06      7.87 o 
 -11   2  25       23.39      105.38     30.08 o 
 -10   2  25       75.31      104.92     13.55 o 
  -9   2  25       21.60       20.43      7.40 o 
  -8   2  25      303.60      336.95     17.91 o 
  -7   2  25       80.60       78.66      9.83 o 
  -6   2  25        7.09        3.57      5.86 o 
  -5   2  25       28.83       44.34      7.10 o 
  -4   2  25      148.82      166.66     11.24 o 
  -3   2  25        0.07        3.28      5.79 o 
  -2   2  25       15.94       18.63      6.41 o 
 -13   3  25        0.02        6.80      9.14 o 
 -12   3  25       76.35      113.53     11.34 o 
 -11   3  25       32.85       63.66     12.36 o 
 -10   3  25       52.12      166.72     27.66 o 
  -9   3  25       25.00       36.64     12.07 o 
  -8   3  25        1.16       18.36      8.16 o 
  -7   3  25       18.00       43.83     17.25 o 
  -6   3  25       84.75      124.98     14.86 o 
  -5   3  25     1015.47     1159.63     47.37 o 
  -4   3  25      592.41      673.05     31.28 o 
  -3   3  25      116.45      168.91     24.05 o 
  -2   3  25      633.40      844.08     36.71 o 
 -12   4  25        9.65       72.36     12.33 o 
 -10   4  25       20.98      177.39     18.73 o 
  -9   4  25      271.25      216.05     48.11 o 
  -8   4  25        4.61        5.78      9.82 o 
  -5   4  25        9.68       23.69     19.30 o 
  -4   4  25      218.59      261.54     17.75 o 
  -9   5  25      393.64      548.38     48.67 o 
  -8   5  25       34.63      198.58     21.77 o 
  -7   5  25        1.54      140.60     21.07 o 
 -13   0  26        0.69        4.99      7.23 o 
 -12   0  26      503.61      587.36     34.41 o 
 -11   0  26     1207.92     1258.51     61.94 o 
 -10   0  26        0.25       -0.88      6.01 o 
  -9   0  26        9.35       10.08      6.74 o 
  -8   0  26       34.31       41.30      8.62 o 
  -7   0  26       83.37      101.65     11.19 o 
  -6   0  26      149.55      120.55     27.64 o 
  -5   0  26      279.73      441.14     44.34 o 
  -4   0  26      350.75      514.36     47.96 o 
  -3   0  26       58.48       78.65     23.90 o 
 -12   1  26       66.92       68.32      8.15 o 
 -11   1  26       74.28       86.91      8.70 o 
 -10   1  26       37.88       60.32      7.42 o 
  -9   1  26        6.52        7.22      7.23 o 
  -8   1  26      104.16      133.82     12.88 o 
  -7   1  26        8.27        4.97      7.21 o 
  -6   1  26      147.92      167.71     15.48 o 
  -5   1  26        3.03        6.95      7.91 o 
  -4   1  26      207.51      269.11     23.65 o 
  -3   1  26       51.10        7.86     36.85 o 
 -12   2  26      125.97      167.35     16.45 o 
 -11   2  26       90.04      157.42     40.15 o 
 -10   2  26        1.88       -5.15      7.86 o 
  -9   2  26       24.46       37.94     10.45 o 
  -8   2  26      565.90      633.35     30.57 o 
  -7   2  26      108.61      107.94     10.91 o 
  -6   2  26       23.48       21.87      8.45 o 
  -5   2  26      205.06      243.93     16.74 o 
  -4   2  26       56.79       78.09     11.69 o 
 -11   3  26       33.77       60.08     13.01 o 
 -10   3  26       33.52       34.86     20.37 o 
  -9   3  26       51.12      149.91     22.01 o 
  -8   3  26       23.20        0.91     16.68 o 
  -7   3  26       23.20       39.51     13.87 o 
  -6   3  26       58.57       74.71     21.17 o 
  -5   3  26       28.40       39.19     10.57 o 
  -9   1  27      166.08      184.27     14.86 o 
  -8   1  27       68.38       82.19     12.34 o 
  -7   1  27      321.82      375.60     21.68 o 
                                                 
